# Supplementary material for: 2,2′-Ethyl­enediisoquinolinium dibromide dihydrate
Source: Acta Crystallogr Sect E Struct Rep Online. 2009 Oct 31;65(Pt 11):o2966. doi: 10.1107/S1600536809045036 (PMC2971299; doi:10.1107/S1600536809045036)
Supplement: Supplementary file 1 [file e-65-o2966-sup1.cif]

##############################################################################
###                                                                        ###
###        Electronic paper (Acta Crystallographica Section E)             ###
###                                                                        ###
##############################################################################
#                                                                            #
# This CIF contains the data in a paper accepted for publication in Acta     #
# Crystallographica Section E. It conforms to the requirements of Notes      #
# for Authors for Section E, and has been peer reviewed under the auspices   #
# of the IUCr Commission on Journals.                                        #
#                                                                            #
# Full details of the Crystallographic Information File format               #
# are given in the paper "The Crystallographic Information File (CIF):       #
# a New Standard Archive File for Crystallography" by S. R. Hall, F. H.      #
# Allen and I. D. Brown [Acta Cryst. (1991), A47, 655-685].                  #
#                                                                            #
# The current version of the core CIF dictionary is obtainable from          #
# ftp://ftp.iucr.org/pub/cif_core.dic. The current version number is 2.4.    #
#                                                                            #
# Software is freely available for graphical display of the structure(s) in  #
# this CIF.  For information consult the CIF home page http://www.iucr.org/  #
# cif/home.html                                                              #
#                                                                            #
# This file may be used for bona fide research purposes within the           #
# scientific community so long as proper attribution is given to the journal # 
# article from which it was obtained.                                        #
#                                                                            #
##############################################################################
                                             
data_global
_audit_creation_method     SHELXL-97
_journal_data_validation_number     ?
_journal_date_recd_electronic     2009-10-27
_journal_date_accepted     2009-10-28
_journal_name_full     'Acta Crystallographica, Section E'
_journal_year     2009
_journal_volume     65
_journal_issue     11
_journal_page_first     o2966
_journal_page_last     o2966
_journal_paper_category     QO
_journal_coeditor_code     HB5199
_publ_contact_author_name     'Jiang-Sheng Li'
_publ_contact_author_address
; School of Chemistry and Biological Engineering,
  Changsha University of Science & Technology
  Changsha 410004
  People's Republic of China
;
_publ_contact_author_email     'js_li@yahoo.com.cn'
_publ_contact_author_fax     '86 731 5258733'
_publ_contact_author_phone     '86 731 5258733'
_publ_section_title
;
2,2'-Ethylenediisoquinolinium dibromide dihydrate
;
loop_
    _publ_author_name
    _publ_author_address
    'Li, Jiang-Sheng'
; School of Chemistry and Biological Engineering,
  Changsha University of Science & Technology
  Changsha 410004
  People's Republic of China
;
    'Li, Peng-Yu'
; School of Chemistry and Biological Engineering,
  Changsha University of Science & Technology
  Changsha 410004
  People's Republic of China
;
data_I
_chemical_name_systematic
;
2,2'-Ethylenediisoquinolinium dibromide dihydrate
;
_chemical_name_common     ?
_chemical_formula_moiety     'C20 H18 N2 2+, 2(Br -), 2(H2 O)'
_chemical_formula_sum     'C20 H22 Br2 N2 O2'
_chemical_formula_iupac     'C20 H18 N2 2+, 2Br -, 2H2 O'
_chemical_formula_weight     482.22
_chemical_melting_point     ?
_symmetry_cell_setting     Triclinic
_symmetry_space_group_name_H-M     'P -1'
_symmetry_space_group_name_Hall     '-P 1'
loop_
    _symmetry_equiv_pos_as_xyz
    'x, y, z'
    '-x, -y, -z'
_cell_length_a     7.5203(15)
_cell_length_b     8.0749(16)
_cell_length_c     9.2059(18)
_cell_angle_alpha     110.34(3)
_cell_angle_beta     106.96(3)
_cell_angle_gamma     97.26(3)
_cell_volume     484.9(2)
_cell_formula_units_Z     1
_cell_measurement_reflns_used     1667
_cell_measurement_theta_min     2.530
_cell_measurement_theta_max     27.892
_cell_measurement_temperature     113(2)
_exptl_crystal_description     block
_exptl_crystal_colour     'light yellow'
_exptl_crystal_size_max     0.18
_exptl_crystal_size_mid     0.16
_exptl_crystal_size_min     0.14
_exptl_crystal_density_diffrn     1.651
_exptl_crystal_density_meas     ?
_exptl_crystal_density_method     'not measured'
_exptl_crystal_F_000     242
_exptl_absorpt_coefficient_mu     4.196
_exptl_absorpt_correction_type     multi-scan
_exptl_absorpt_process_details     '(CrystalClear; Rigaku, 2005)'
_exptl_absorpt_correction_T_min     0.5188
_exptl_absorpt_correction_T_max     0.5912
_exptl_special_details
;
;
_diffrn_ambient_temperature     113(2)
_diffrn_radiation_type     MoK\a
_diffrn_radiation_wavelength     0.71073
_diffrn_radiation_source     'rotating anode'
_diffrn_radiation_monochromator     confocal
_diffrn_measurement_device_type     'Rigaku Saturn CCD area-detector'
_diffrn_measurement_method     '\w and \f'
_diffrn_detector_area_resol_mean     7.31
_diffrn_reflns_number     3994
_diffrn_reflns_av_R_equivalents     0.0265
_diffrn_reflns_av_sigmaI/netI     0.0548
_diffrn_reflns_theta_min     2.53
_diffrn_reflns_theta_max     27.89
_diffrn_reflns_theta_full     25.00
_diffrn_measured_fraction_theta_max     0.977
_diffrn_measured_fraction_theta_full     0.987
_diffrn_reflns_limit_h_min     -8
_diffrn_reflns_limit_h_max     9
_diffrn_reflns_limit_k_min     -8
_diffrn_reflns_limit_k_max     10
_diffrn_reflns_limit_l_min     -11
_diffrn_reflns_limit_l_max     12
_diffrn_standards_number     0
_diffrn_standards_interval_count     0
_diffrn_standards_interval_time     0
_diffrn_standards_decay_%     0
_refine_special_details
;
Refinement of <i>F</i>^2^ against ALL reflections. The weighted <i>R</i>-factor
<i>wR</i> and goodness of fit <i>S</i> are based on <i>F</i>^2^, conventional
<i>R</i>-factors <i>R</i> are based on <i>F</i>, with <i>F</i> set to zero for
negative <i>F</i>^2^. The threshold expression of <i>F</i>^2^ >
\s(<i>F</i>^2^) is used only for calculating <i>R</i>-factors(gt) <i>etc</i>.
and is not relevant to the choice of reflections for refinement.
<i>R</i>-factors based on <i>F</i>^2^ are statistically about twice as large
as those based on <i>F</i>, and <i>R</i>- factors based on ALL data will be
even larger.
;
_reflns_number_total     2262
_reflns_number_gt     1800
_reflns_threshold_expression     I>2\s(I)
_refine_ls_structure_factor_coef     Fsqd
_refine_ls_matrix_type     full
_refine_ls_R_factor_all     0.0386
_refine_ls_R_factor_gt     0.0288
_refine_ls_wR_factor_gt     0.0757
_refine_ls_wR_factor_ref     0.0782
_refine_ls_goodness_of_fit_ref     1.066
_refine_ls_restrained_S_all     1.066
_refine_ls_number_reflns     2262
_refine_ls_number_parameters     126
_refine_ls_number_restraints     0
_refine_ls_hydrogen_treatment     mixed
_refine_ls_weighting_scheme     calc
_refine_ls_weighting_details
                 'calc w=1/[\s^2^(Fo^2^)+(0.0391P)^2^] where P=(Fo^2^+2Fc^2^)/3'
_atom_sites_solution_hydrogens     geom
_atom_sites_solution_primary     direct
_atom_sites_solution_secondary     difmap
_refine_ls_shift/su_max     0.001
_refine_ls_shift/su_mean     0.000
_refine_diff_density_max     0.399
_refine_diff_density_min     -0.600
_refine_ls_extinction_method     none
_refine_ls_extinction_coef     ?
loop_
    _atom_type_symbol
    _atom_type_description
    _atom_type_scat_dispersion_real
    _atom_type_scat_dispersion_imag
    _atom_type_scat_source
    'C' 'C' 0.0033 0.0016
                         'International Tables Vol C Tables 4.2.6.8 and 6.1.1.4'
    'H' 'H' 0.0000 0.0000
                         'International Tables Vol C Tables 4.2.6.8 and 6.1.1.4'
    'N' 'N' 0.0061 0.0033
                         'International Tables Vol C Tables 4.2.6.8 and 6.1.1.4'
    'O' 'O' 0.0106 0.0060
                         'International Tables Vol C Tables 4.2.6.8 and 6.1.1.4'
    'Br' 'Br' -0.2901 2.4595
                         'International Tables Vol C Tables 4.2.6.8 and 6.1.1.4'
_computing_data_collection     'CrystalClear (Rigaku, 2005)'
_computing_cell_refinement     'CrystalClear (Rigaku, 2005)'
_computing_data_reduction     'CrystalClear (Rigaku, 2005)'
_computing_structure_solution     'SHELXS97 (Sheldrick, 2008)'
_computing_structure_refinement     'SHELXL97 (Sheldrick, 2008)'
_computing_molecular_graphics     'SHELXTL (Sheldrick, 2008)'
_computing_publication_material     'SHELXL97 (Sheldrick, 2008)'
loop_
    _atom_site_type_symbol
    _atom_site_label
    _atom_site_fract_x
    _atom_site_fract_y
    _atom_site_fract_z
    _atom_site_U_iso_or_equiv
    _atom_site_adp_type
    _atom_site_calc_flag
    _atom_site_refinement_flags
    _atom_site_occupancy
    _atom_site_disorder_assembly
    _atom_site_disorder_group
    Br Br1 0.30313(4) 0.40880(4) 0.11468(3) 0.02152(11) Uani d . 1 . .
    N N1 0.4507(3) 0.9986(3) 0.7872(2) 0.0144(5) Uani d . 1 . .
    C C1 0.3923(4) 1.1342(4) 0.7547(3) 0.0158(5) Uani d . 1 . .
    H H1 0.4226 1.2506 0.8429 0.019 Uiso calc R 1 . .
    C C2 0.2857(4) 1.1081(4) 0.5912(3) 0.0148(5) Uani d . 1 . .
    C C3 0.2230(4) 1.2538(4) 0.5580(3) 0.0211(6) Uani d . 1 . .
    H H3 0.2509 1.3701 0.6457 0.025 Uiso calc R 1 . .
    C C4 0.1210(4) 1.2239(4) 0.3969(4) 0.0263(7) Uani d . 1 . .
    H H4 0.0762 1.3196 0.3727 0.032 Uiso calc R 1 . .
    C C5 0.0829(4) 1.0516(5) 0.2675(3) 0.0260(7) Uani d . 1 . .
    H H5 0.0148 1.0340 0.1564 0.031 Uiso calc R 1 . .
    C C6 0.1411(4) 0.9094(4) 0.2972(3) 0.0226(6) Uani d . 1 . .
    H H6 0.1120 0.7941 0.2078 0.027 Uiso calc R 1 . .
    C C7 0.2446(4) 0.9341(4) 0.4610(3) 0.0159(5) Uani d . 1 . .
    C C8 0.3097(4) 0.7935(4) 0.5028(3) 0.0182(6) Uani d . 1 . .
    H H8 0.2827 0.6753 0.4180 0.022 Uiso calc R 1 . .
    C C9 0.4100(4) 0.8262(4) 0.6625(3) 0.0174(6) Uani d . 1 . .
    H H9 0.4525 0.7310 0.6893 0.021 Uiso calc R 1 . .
    C C10 0.5660(4) 1.0297(4) 0.9599(3) 0.0173(6) Uani d . 1 . .
    H H10A 0.6328 1.1608 1.0248 0.021 Uiso calc R 1 . .
    H H10B 0.6643 0.9589 0.9589 0.021 Uiso calc R 1 . .
    O O1 0.8807(4) 0.4163(3) 0.1546(3) 0.0267(5) Uani d . 1 . .
    H H1A 0.994(5) 0.408(4) 0.142(4) 0.022(9) Uiso d . 1 . .
    H H1B 0.838(6) 0.458(6) 0.088(5) 0.067(15) Uiso d . 1 . .
loop_
    _atom_site_aniso_label
    _atom_site_aniso_U_11
    _atom_site_aniso_U_22
    _atom_site_aniso_U_33
    _atom_site_aniso_U_12
    _atom_site_aniso_U_13
    _atom_site_aniso_U_23
    Br1 0.02605(18) 0.02344(16) 0.01838(16) 0.01248(12) 0.00851(12) 0.00973(12)
    N1 0.0142(11) 0.0168(11) 0.0109(10) 0.0027(9) 0.0026(9) 0.0062(9)
    C1 0.0194(14) 0.0150(13) 0.0136(12) 0.0039(11) 0.0073(11) 0.0056(10)
    C2 0.0160(13) 0.0176(13) 0.0138(12) 0.0027(11) 0.0079(11) 0.0083(11)
    C3 0.0245(15) 0.0259(15) 0.0236(14) 0.0127(13) 0.0146(12) 0.0152(13)
    C4 0.0251(16) 0.0406(19) 0.0315(16) 0.0139(14) 0.0149(14) 0.0297(15)
    C5 0.0162(15) 0.0469(19) 0.0175(14) 0.0038(14) 0.0034(12) 0.0197(14)
    C6 0.0177(15) 0.0316(16) 0.0142(13) -0.0020(13) 0.0041(12) 0.0085(12)
    C7 0.0128(13) 0.0211(14) 0.0148(12) 0.0016(11) 0.0073(11) 0.0074(11)
    C8 0.0210(15) 0.0142(13) 0.0145(12) 0.0013(11) 0.0060(11) 0.0014(11)
    C9 0.0183(14) 0.0150(13) 0.0188(13) 0.0052(11) 0.0057(11) 0.0073(11)
    C10 0.0177(14) 0.0186(14) 0.0109(12) 0.0006(11) 0.0004(11) 0.0059(11)
    O1 0.0271(13) 0.0288(12) 0.0299(11) 0.0089(10) 0.0099(10) 0.0182(10)
_geom_special_details
;
All e.s.d.'s (except the e.s.d. in the dihedral angle between two l.s. planes)
are estimated using the full covariance matrix. The cell e.s.d.'s are taken
into account individually in the estimation of e.s.d.'s in distances, angles
and torsion angles; correlations between e.s.d.'s in cell parameters are only
used when they are defined by crystal symmetry. An approximate (isotropic)
treatment of cell e.s.d.'s is used for estimating e.s.d.'s involving l.s.
planes.
;
loop_
    _geom_bond_atom_site_label_1
    _geom_bond_atom_site_label_2
    _geom_bond_site_symmetry_2
    _geom_bond_distance
    _geom_bond_publ_flag
    N1 C1 . 1.324(3) ?
    N1 C9 . 1.387(3) ?
    N1 C10 . 1.486(3) ?
    C1 C2 . 1.409(3) ?
    C1 H1 . 0.9500 ?
    C2 C3 . 1.416(4) ?
    C2 C7 . 1.418(4) ?
    C3 C4 . 1.374(4) ?
    C3 H3 . 0.9500 ?
    C4 C5 . 1.408(4) ?
    C4 H4 . 0.9500 ?
    C5 C6 . 1.364(4) ?
    C5 H5 . 0.9500 ?
    C6 C7 . 1.410(4) ?
    C6 H6 . 0.9500 ?
    C7 C8 . 1.417(4) ?
    C8 C9 . 1.354(4) ?
    C8 H8 . 0.9500 ?
    C9 H9 . 0.9500 ?
    C10 C10 2_677 1.521(5) ?
    C10 H10A . 0.9900 ?
    C10 H10B . 0.9900 ?
    O1 H1A . 0.90(4) ?
    O1 H1B . 0.81(5) ?
loop_
    _geom_angle_atom_site_label_1
    _geom_angle_atom_site_label_2
    _geom_angle_atom_site_label_3
    _geom_angle_site_symmetry_1
    _geom_angle_site_symmetry_3
    _geom_angle
    _geom_angle_publ_flag
    C1 N1 C9 . . 121.6(2) ?
    C1 N1 C10 . . 120.1(2) ?
    C9 N1 C10 . . 118.3(2) ?
    N1 C1 C2 . . 120.9(2) ?
    N1 C1 H1 . . 119.5 ?
    C2 C1 H1 . . 119.5 ?
    C1 C2 C3 . . 120.5(2) ?
    C1 C2 C7 . . 118.6(2) ?
    C3 C2 C7 . . 120.9(2) ?
    C4 C3 C2 . . 118.9(3) ?
    C4 C3 H3 . . 120.6 ?
    C2 C3 H3 . . 120.6 ?
    C3 C4 C5 . . 120.1(3) ?
    C3 C4 H4 . . 119.9 ?
    C5 C4 H4 . . 119.9 ?
    C6 C5 C4 . . 121.8(3) ?
    C6 C5 H5 . . 119.1 ?
    C4 C5 H5 . . 119.1 ?
    C5 C6 C7 . . 119.8(3) ?
    C5 C6 H6 . . 120.1 ?
    C7 C6 H6 . . 120.1 ?
    C6 C7 C8 . . 123.4(3) ?
    C6 C7 C2 . . 118.5(3) ?
    C8 C7 C2 . . 118.1(2) ?
    C9 C8 C7 . . 120.6(2) ?
    C9 C8 H8 . . 119.7 ?
    C7 C8 H8 . . 119.7 ?
    C8 C9 N1 . . 120.1(3) ?
    C8 C9 H9 . . 119.9 ?
    N1 C9 H9 . . 119.9 ?
    N1 C10 C10 . 2_677 109.4(3) ?
    N1 C10 H10A . . 109.8 ?
    C10 C10 H10A 2_677 . 109.8 ?
    N1 C10 H10B . . 109.8 ?
    C10 C10 H10B 2_677 . 109.8 ?
    H10A C10 H10B . . 108.2 ?
    H1A O1 H1B . . 99(4) ?
loop_
    _geom_torsion_atom_site_label_1
    _geom_torsion_atom_site_label_2
    _geom_torsion_atom_site_label_3
    _geom_torsion_atom_site_label_4
    _geom_torsion_site_symmetry_1
    _geom_torsion_site_symmetry_2
    _geom_torsion_site_symmetry_3
    _geom_torsion_site_symmetry_4
    _geom_torsion
    _geom_torsion_publ_flag
    C9 N1 C1 C2 . . . . 0.0(4) ?
    C10 N1 C1 C2 . . . . 178.9(2) ?
    N1 C1 C2 C3 . . . . 179.6(3) ?
    N1 C1 C2 C7 . . . . -1.0(4) ?
    C1 C2 C3 C4 . . . . 179.4(3) ?
    C7 C2 C3 C4 . . . . 0.0(4) ?
    C2 C3 C4 C5 . . . . -1.0(4) ?
    C3 C4 C5 C6 . . . . 1.4(5) ?
    C4 C5 C6 C7 . . . . -0.9(4) ?
    C5 C6 C7 C8 . . . . 179.7(3) ?
    C5 C6 C7 C2 . . . . -0.1(4) ?
    C1 C2 C7 C6 . . . . -178.8(2) ?
    C3 C2 C7 C6 . . . . 0.5(4) ?
    C1 C2 C7 C8 . . . . 1.3(4) ?
    C3 C2 C7 C8 . . . . -179.3(3) ?
    C6 C7 C8 C9 . . . . 179.4(3) ?
    C2 C7 C8 C9 . . . . -0.7(4) ?
    C7 C8 C9 N1 . . . . -0.2(4) ?
    C1 N1 C9 C8 . . . . 0.6(4) ?
    C10 N1 C9 C8 . . . . -178.2(3) ?
    C1 N1 C10 C10 . . . 2_677 96.5(3) ?
    C9 N1 C10 C10 . . . 2_677 -84.7(4) ?
loop_
    _geom_hbond_atom_site_label_D
    _geom_hbond_atom_site_label_H
    _geom_hbond_atom_site_label_A
    _geom_hbond_site_symmetry_A
    _geom_hbond_distance_DH
    _geom_hbond_distance_HA
    _geom_hbond_distance_DA
    _geom_hbond_angle_DHA
    O1 H1A Br1 1_655 0.90(4) 2.41(4) 3.308(3) 176(3)
    O1 H1B Br1 2_665 0.81(5) 2.51(5) 3.313(3) 178(5)
    C1 H1 Br1 1_566 0.95 2.84 3.593(3) 137
    C9 H9 Br1 2_666 0.95 2.81 3.691(3) 154
    C10 H10B Br1 2_666 0.99 2.87 3.683(3) 140
    C3 H3 O1 2_676 0.95 2.57 3.396(4) 145
    C4 H4 O1 1_465 0.95 2.54 3.380(4) 147
    C10 H10A O1 1_566 0.99 2.27 3.214(4) 158
