# Supplementary material for: 2,2′-Ethyl­enediisoquinolinium dibromide dihydrate
Source: Acta Crystallogr Sect E Struct Rep Online. 2009 Oct 31;65(Pt 11):o2966. doi: 10.1107/S1600536809045036 (PMC2971299; doi:10.1107/S1600536809045036)
Supplement: Supplementary file 2 [file e-65-o2966-Isup2.hkl]

# 
# h,k,l, Fc-squared, Fo-squared, sigma(Fo-squared) and status flag 
# 
data_I
_shelx_title ' r90405f in P1                    P-1' 
_shelx_refln_list_code          4 
_shelx_F_calc_maximum       77.89 
_exptl_crystal_F_000       242.00 
_reflns_d_resolution_high  0.7596 
 
loop_ 
 _symmetry_equiv_pos_as_xyz 
 'x, y, z' 
 '-x, -y, -z' 
 
_cell_length_a     7.5203 
_cell_length_b     8.0749 
_cell_length_c     9.2059 
_cell_angle_alpha 110.340 
_cell_angle_beta  106.960 
_cell_angle_gamma  97.260 
 
_shelx_F_squared_multiplier     1.000 
 
loop_ 
 _refln_index_h 
 _refln_index_k 
 _refln_index_l 
 _refln_F_squared_calc 
 _refln_F_squared_meas 
 _refln_F_squared_sigma 
 _refln_observed_status 
   1   0   0      844.72      776.17      7.17 o 
   2   0   0     2544.74     2617.32     25.26 o 
   3   0   0      925.95      847.76      9.71 o 
   5   0   0     1534.43     1527.50     35.20 o 
   6   0   0        6.98        5.39      5.60 o 
   7   0   0      625.92      664.29     33.39 o 
   8   0   0      186.25      190.63     14.86 o 
   9   0   0        6.03        8.60      8.37 o 
  -9   1   0       28.33       27.03      9.94 o 
  -8   1   0      148.33      151.18     25.24 o 
  -7   1   0       10.35        8.02      7.73 o 
  -6   1   0      824.59      876.19     36.46 o 
  -5   1   0     1084.01     1096.67     32.01 o 
  -4   1   0      292.97      321.74     14.14 o 
  -3   1   0     2919.08     2769.60     26.14 o 
  -2   1   0     1030.05     1067.51     10.84 o 
  -1   1   0      489.82      492.18      7.12 o 
   0   1   0       98.55       90.56      2.18 o 
   1   1   0     1777.36     1714.99     50.32 o 
   2   1   0     2615.15     2512.89     29.43 o 
   3   1   0      183.86      169.29      5.06 o 
   4   1   0      627.29      617.16     21.13 o 
   5   1   0      698.21      732.14     20.46 o 
   6   1   0       84.82       79.39     18.32 o 
   7   1   0      134.90      151.22     23.60 o 
   8   1   0       42.86       38.45     12.24 o 
  -9   2   0      153.99      138.28     13.45 o 
  -8   2   0      311.90      333.59     17.59 o 
  -7   2   0       70.83       64.76      8.57 o 
  -6   2   0      554.98      598.35     35.87 o 
  -5   2   0      305.11      320.53     19.27 o 
  -4   2   0      507.22      654.51     26.23 o 
  -3   2   0     1674.76     1639.74     30.94 o 
  -2   2   0     1534.29     1459.07     25.76 o 
   0   2   0     1242.52     1150.65     15.23 o 
   1   2   0     1275.64     1196.45     13.56 o 
   2   2   0     1203.72     1078.65     29.00 o 
   3   2   0      353.68      444.69     11.44 o 
   4   2   0      712.68      705.65     21.38 o 
   5   2   0      187.71      178.46     10.79 o 
   6   2   0      292.42      295.88     19.46 o 
   7   2   0      424.09      422.96     17.48 o 
   8   2   0        0.09        1.15      9.08 o 
  -9   3   0      317.84      309.98     18.11 o 
  -8   3   0       39.03       31.68     22.87 o 
  -7   3   0      548.92      528.18     73.85 o 
  -6   3   0      579.94      591.03     37.29 o 
  -5   3   0       59.08       61.06      4.77 o 
  -4   3   0     4250.56     4087.94     64.88 o 
  -3   3   0     1021.17     1008.29     37.40 o 
  -2   3   0     2652.66     2496.98     45.17 o 
  -1   3   0     1078.44     1032.30     10.05 o 
   0   3   0       40.17       39.29      2.71 o 
   1   3   0     1168.00      998.37     17.30 o 
   2   3   0     2418.42     2293.03     51.31 o 
   3   3   0      321.08      321.32     19.97 o 
   4   3   0      887.84      928.12     29.22 o 
   5   3   0       11.67       12.61      5.03 o 
   6   3   0      185.47      168.47     20.61 o 
   7   3   0      194.03      179.94     19.01 o 
   8   3   0      125.33      137.48     17.24 o 
  -9   4   0      223.16      221.59     27.28 o 
  -8   4   0        0.59        5.83     10.65 o 
  -7   4   0      686.27      700.68     44.12 o 
  -6   4   0       85.39       86.53     40.98 o 
  -5   4   0      527.60      516.96     19.13 o 
  -4   4   0      306.03      278.95     27.76 o 
  -3   4   0       42.72       63.80      9.69 o 
  -2   4   0     2537.86     2348.34     27.94 o 
  -1   4   0      466.90      506.63     12.29 o 
   0   4   0      593.35      583.57     16.16 o 
   1   4   0      724.89      711.92     14.36 o 
   2   4   0       54.04      117.49      7.42 o 
   3   4   0     1486.95     1633.07     46.77 o 
   4   4   0      140.58      164.54     11.23 o 
   5   4   0      175.90      173.09     10.77 o 
   6   4   0      224.32      213.27     44.71 o 
   7   4   0        3.72        3.39      9.05 o 
  -9   5   0        6.63        1.20      9.95 o 
  -8   5   0      436.19      435.40     34.60 o 
  -7   5   0      587.57      596.37     26.95 o 
  -6   5   0       41.48       41.64     25.06 o 
  -5   5   0     1117.81     1103.99     46.59 o 
  -4   5   0      162.73      184.52     37.95 o 
  -3   5   0      445.12      462.83     19.45 o 
  -2   5   0      434.39      476.06     18.82 o 
  -1   5   0       82.72      112.18      7.12 o 
   0   5   0     2008.35     2025.86     40.48 o 
   1   5   0      421.70      427.18     12.77 o 
   2   5   0      163.18      155.51      9.35 o 
   3   5   0      447.03      437.32     18.52 o 
   4   5   0       33.85       31.94     13.86 o 
   5   5   0      246.79      269.83     22.98 o 
   6   5   0       28.75       20.56     18.77 o 
  -8   6   0       57.62       53.57     32.97 o 
  -7   6   0       80.48       79.57     11.62 o 
  -6   6   0      288.50      312.57     26.53 o 
  -5   6   0      835.86      809.53     47.16 o 
  -4   6   0       12.36        9.04      8.58 o 
  -3   6   0      573.79      612.11     21.46 o 
  -2   6   0     1795.49     1791.47     44.00 o 
  -1   6   0       19.15       26.99     11.29 o 
   0   6   0     1182.30     1287.56     39.89 o 
   1   6   0       23.16       20.19      7.77 o 
   2   6   0      434.71      430.07     17.63 o 
   3   6   0      140.49      148.83     10.46 o 
   4   6   0       96.33       78.09     18.70 o 
   5   6   0      432.73      411.57     46.08 o 
  -8   7   0      368.13      343.25     25.18 o 
  -7   7   0        2.43        6.47      6.40 o 
  -6   7   0      375.92      378.32     26.42 o 
  -5   7   0      219.51      201.82     16.77 o 
  -4   7   0      201.34      219.03     20.80 o 
  -3   7   0      668.70      727.05     21.20 o 
  -2   7   0      269.30      246.77     11.69 o 
  -1   7   0     1446.66     1474.46     32.61 o 
   0   7   0      285.40      333.35     20.43 o 
   1   7   0      144.95      132.95     12.27 o 
   2   7   0      417.80      403.92     19.87 o 
   3   7   0        0.43        1.44      6.89 o 
   4   7   0       48.73       38.85     24.52 o 
  -7   8   0      159.87      161.73     17.24 o 
  -6   8   0      213.49      205.61     31.77 o 
  -5   8   0        2.22        1.36      5.29 o 
  -4   8   0      660.06      691.02     23.52 o 
  -3   8   0      419.23      413.27     28.37 o 
  -2   8   0      105.75       95.19     18.96 o 
  -1   8   0      258.84      267.23     16.60 o 
   0   8   0        3.01        4.53      3.76 o 
   1   8   0      348.32      328.79     28.38 o 
   2   8   0      128.90      126.30     14.14 o 
   3   8   0       52.66       33.22     14.91 o 
  -6   9   0      221.09      201.19     43.26 o 
  -5   9   0        8.35       10.98      9.30 o 
  -4   9   0      321.08      325.70     25.54 o 
  -3   9   0        6.88        8.84      5.47 o 
  -2   9   0      295.61      285.27     20.52 o 
  -1   9   0       44.13       42.30     17.86 o 
   0   9   0       18.04        7.52      5.76 o 
   1   9   0       42.06       22.50     12.53 o 
   1 -10   1       14.68        8.44      6.38 o 
   2 -10   1      122.10       80.91     40.92 o 
   3 -10   1       56.82       37.99     19.70 o 
   4 -10   1       26.06       19.80     13.17 o 
  -2  -9   1       27.12       15.26      9.75 o 
  -1  -9   1      205.31      207.98     18.91 o 
   0  -9   1      387.70      362.64     24.79 o 
   1  -9   1       12.56        9.33      7.87 o 
   2  -9   1      424.70      403.55     23.69 o 
   3  -9   1      153.18      150.88     12.54 o 
   4  -9   1       26.86       17.50      8.89 o 
   5  -9   1      387.34      394.41     15.89 o 
   6  -9   1        6.61        7.79      6.65 o 
  -4  -8   1       72.44       44.48     49.59 o 
  -3  -8   1      158.79      150.35     12.77 o 
  -2  -8   1        5.93        5.50      6.46 o 
  -1  -8   1      401.51      405.41     21.57 o 
   0  -8   1      300.15      294.40     22.72 o 
   1  -8   1      214.36      206.53     17.13 o 
   2  -8   1      548.25      543.02     25.90 o 
   3  -8   1        0.37        1.87      6.40 o 
   4  -8   1      410.90      437.82     21.06 o 
   5  -8   1      162.64      161.35     13.85 o 
   6  -8   1      123.59      119.74     23.79 o 
   7  -8   1      374.74      397.30     23.59 o 
  -5  -7   1       11.03        7.44     11.90 o 
  -4  -7   1      163.05      166.88     20.79 o 
  -3  -7   1      137.07      141.38     11.31 o 
  -2  -7   1      289.16      292.67     23.27 o 
  -1  -7   1       76.97       85.00      7.89 o 
   0  -7   1      228.08      251.65     13.22 o 
   1  -7   1      181.09      197.50     11.05 o 
   2  -7   1      282.99      299.67     14.58 o 
   3  -7   1      383.13      380.44     13.84 o 
   4  -7   1      852.72      894.41     43.96 o 
   5  -7   1        5.18        3.83      7.46 o 
   6  -7   1      165.12      141.97     13.09 o 
   7  -7   1      272.39      270.32     26.55 o 
   8  -7   1       49.57       32.56     34.50 o 
  -6  -6   1       16.73        7.76     12.31 o 
  -5  -6   1       50.69       38.06     20.62 o 
  -4  -6   1      284.18      287.20     12.55 o 
  -3  -6   1        2.28        7.16      4.83 o 
  -2  -6   1      722.43      734.56     26.74 o 
  -1  -6   1      673.61      668.58     24.81 o 
   0  -6   1        8.41       10.93      6.47 o 
   1  -6   1     1505.66     1542.77     25.19 o 
   2  -6   1      306.75      338.32     18.65 o 
   3  -6   1     1035.14     1138.20     79.24 o 
   4  -6   1      544.23      584.48     23.74 o 
   5  -6   1      244.36      237.56     18.26 o 
   6  -6   1      916.14      937.89     36.83 o 
   7  -6   1       31.63       32.00     28.23 o 
   8  -6   1      378.06      362.99     22.33 o 
  -7  -5   1       93.69       50.07     53.65 o 
  -6  -5   1        0.60        2.66      5.92 o 
  -5  -5   1      396.55      512.21     21.63 o 
  -4  -5   1      161.46      215.25     24.48 o 
  -3  -5   1      142.62      181.51     27.90 o 
  -2  -5   1      888.25      875.91     21.45 o 
  -1  -5   1       46.81       63.12      8.22 o 
   0  -5   1     2207.08     2141.25     35.22 o 
   1  -5   1      424.03      449.77     14.02 o 
   2  -5   1      191.10      186.59      5.12 o 
   3  -5   1     1263.01     1217.89     37.95 o 
   4  -5   1       92.88      105.37     44.42 o 
   5  -5   1      961.11      991.56     46.78 o 
   6  -5   1      168.26      168.49     14.98 o 
   7  -5   1      113.16      103.68     12.15 o 
   8  -5   1      266.54      272.63     30.27 o 
  -7  -4   1      111.28       87.51     16.06 o 
  -6  -4   1       98.90       97.03      8.62 o 
  -5  -4   1      412.71      431.32     25.04 o 
  -4  -4   1       70.19       69.38     13.28 o 
  -3  -4   1      317.45      370.37     18.00 o 
  -2  -4   1      425.30      422.63     23.47 o 
  -1  -4   1      161.25      154.39      7.42 o 
   0  -4   1     3279.40     3247.60     85.23 o 
   1  -4   1       15.02       25.41      5.34 o 
   2  -4   1     3778.86     3855.24     72.68 o 
   3  -4   1      856.22      859.70     22.65 o 
   4  -4   1      158.91      189.49     17.32 o 
   5  -4   1     1263.18     1235.49     36.38 o 
   6  -4   1      125.85      151.08     27.86 o 
   7  -4   1      368.38      378.11     19.76 o 
   8  -4   1       16.71       14.69     15.62 o 
   9  -4   1       65.57       32.82     33.81 o 
  -8  -3   1      114.72      110.75     15.61 o 
  -7  -3   1        0.80       -1.74      7.28 o 
  -6  -3   1      232.42      233.59     27.24 o 
  -5  -3   1      563.60      545.19     17.89 o 
  -4  -3   1       71.20       62.62     11.67 o 
  -3  -3   1     2260.18     2167.53     66.17 o 
  -2  -3   1      202.63      222.35      7.77 o 
  -1  -3   1     1289.06     1200.93     11.67 o 
   0  -3   1     2972.46     2755.37     42.15 o 
   1  -3   1      215.92      208.98      4.23 o 
   2  -3   1      579.24      498.65      9.01 o 
   3  -3   1        5.89        5.29      2.15 o 
   4  -3   1      411.96      406.44     17.85 o 
   5  -3   1      897.97      980.45     19.99 o 
   6  -3   1       93.22       91.01     12.83 o 
   7  -3   1      651.88      660.79     41.02 o 
   8  -3   1      395.33      398.79     30.17 o 
   9  -3   1        5.13       10.31     11.76 o 
  -8  -2   1       23.08       19.78     12.68 o 
  -7  -2   1       47.44       43.47     18.05 o 
  -6  -2   1      434.70      447.49     36.32 o 
  -5  -2   1       74.12       76.86     13.74 o 
  -4  -2   1     1255.96     1276.11     26.45 o 
  -3  -2   1     1230.77     1201.20     18.04 o 
  -2  -2   1      368.78      414.36      5.53 o 
  -1  -2   1     1670.87     1551.77     20.60 o 
   0  -2   1       12.43       24.83      5.80 o 
   1  -2   1     2630.70     2421.82     38.92 o 
   2  -2   1     3801.83     3584.94    117.03 o 
   3  -2   1      299.75      313.89      8.01 o 
   4  -2   1     1761.35     1730.22     28.19 o 
   5  -2   1      146.52      158.30     26.70 o 
   6  -2   1      159.66      168.05     13.61 o 
   7  -2   1      421.68      485.33     35.49 o 
   8  -2   1      158.74      142.33     38.06 o 
   9  -2   1      534.54      510.54     28.94 o 
  -9  -1   1      318.57      284.89     32.11 o 
  -8  -1   1      160.48      134.12     12.52 o 
  -7  -1   1      607.78      617.48     30.90 o 
  -6  -1   1      287.93      289.90     12.26 o 
  -5  -1   1       66.69       69.13      6.48 o 
  -4  -1   1     1535.41     1580.61     25.50 o 
  -3  -1   1      258.22      263.59      5.39 o 
  -1  -1   1     1938.20     1846.67     24.58 o 
   1  -1   1     1406.49     1340.99     10.80 o 
   2  -1   1     2090.94     2032.19     14.70 o 
   3  -1   1     1899.08     1856.36     15.63 o 
   4  -1   1      572.15      552.88     15.67 o 
   5  -1   1      204.89      219.69     13.74 o 
   6  -1   1      616.10      632.04     24.77 o 
   7  -1   1      264.63      258.86     18.98 o 
   8  -1   1      108.64       95.64     37.80 o 
  -9   0   1       60.49       41.24     28.76 o 
  -8   0   1      140.59      129.84     12.67 o 
  -7   0   1      575.47      609.93     40.01 o 
  -6   0   1       24.39       27.90     11.62 o 
  -5   0   1      875.07      886.83     26.99 o 
  -4   0   1     1397.00     1436.14     43.98 o 
  -3   0   1        2.00        2.86      1.50 o 
  -2   0   1      224.22      272.81      5.43 o 
  -1   0   1       30.13       54.58      2.79 o 
   0   0   1      276.34      249.80      2.23 o 
   1   0   1     2359.57     2359.60     37.10 o 
   2   0   1       54.94       53.03      2.35 o 
   3   0   1     2092.89     1965.27     33.36 o 
   4   0   1     1356.48     1376.14     17.87 o 
   5   0   1      156.47      168.30      9.26 o 
   6   0   1      614.82      643.98     22.19 o 
   7   0   1        2.18        4.10      4.17 o 
   8   0   1      228.72      223.67     23.57 o 
  -9   1   1        9.32        7.24      9.81 o 
  -8   1   1      132.87      123.22     10.68 o 
  -7   1   1      480.98      494.90     33.10 o 
  -6   1   1       53.76       40.75      6.69 o 
  -5   1   1     1555.58     1539.69     43.20 o 
  -3   1   1     1085.60     1050.79     17.16 o 
  -1   1   1      139.69      133.50      2.37 o 
   1   1   1        9.69       12.62      1.52 o 
   2   1   1      562.15      583.16      8.72 o 
   3   1   1     1385.60     1319.40     17.77 o 
   4   1   1       67.04       79.43      3.49 o 
   5   1   1     1687.72     1647.32     53.09 o 
   6   1   1       78.70       74.24      7.18 o 
   7   1   1      106.70      119.41      8.87 o 
   8   1   1       89.58       52.48     47.06 o 
  -9   2   1       45.75       30.10     29.14 o 
  -8   2   1      336.75      327.10     22.56 o 
  -7   2   1      132.78      122.13     13.76 o 
  -6   2   1     1084.75     1137.41     50.84 o 
  -5   2   1     1246.27     1236.92     35.69 o 
  -4   2   1      395.68      421.55     26.50 o 
  -3   2   1     1503.48     1412.26     32.38 o 
  -2   2   1      632.24      635.54      7.44 o 
  -1   2   1      817.24      753.06      8.75 o 
   1   2   1       27.13       42.98      2.61 o 
   2   2   1     2225.42     2096.69     23.92 o 
   3   2   1      236.69      250.07      6.83 o 
   4   2   1      109.76      120.05     10.17 o 
   5   2   1      597.82      624.46     20.33 o 
   6   2   1       23.45       13.90      6.54 o 
   7   2   1      642.18      633.93     45.13 o 
   8   2   1       53.64       26.37     38.89 o 
  -9   3   1      179.17      170.08     35.97 o 
  -8   3   1      255.88      257.18     39.34 o 
  -7   3   1       31.83       27.73     15.69 o 
  -6   3   1      270.92      282.23     18.63 o 
  -5   3   1      356.39      327.08     15.50 o 
  -4   3   1      536.80      553.84     30.15 o 
  -3   3   1     1754.85     1672.93     23.35 o 
  -2   3   1        9.97       14.25      5.33 o 
  -1   3   1     1191.86     1184.15     11.81 o 
   0   3   1      111.06      115.88     11.03 o 
   1   3   1     2309.13     2240.84     25.61 o 
   2   3   1     1039.37      931.15     16.97 o 
   3   3   1       16.45       18.73      5.11 o 
   4   3   1      636.92      646.96     20.94 o 
   5   3   1      196.07      175.85     18.00 o 
   6   3   1        1.98        1.40     11.25 o 
   7   3   1       18.75        8.82     15.81 o 
  -9   4   1      319.84      322.39     33.45 o 
  -8   4   1       61.59       54.25     29.44 o 
  -7   4   1      314.82      307.99     22.30 o 
  -6   4   1      721.26      785.77     28.33 o 
  -5   4   1        6.02        4.17      3.08 o 
  -4   4   1     1129.83     1086.58     33.99 o 
  -3   4   1      431.52      438.40     29.82 o 
  -2   4   1     1553.91     1622.92     31.14 o 
  -1   4   1     1730.04     1686.94     27.65 o 
   0   4   1      105.44      119.11      5.77 o 
   1   4   1      504.78      469.33      9.30 o 
   2   4   1      746.13      746.12     19.57 o 
   3   4   1      301.25      306.07     17.56 o 
   4   4   1      281.10      281.41     16.48 o 
   5   4   1        5.27       11.70     10.59 o 
   6   4   1      307.26      273.09     37.06 o 
  -9   5   1      174.71      151.32     47.75 o 
  -8   5   1        0.14        7.10      7.17 o 
  -7   5   1      667.22      690.54     30.80 o 
  -6   5   1      153.82      142.75     14.38 o 
  -5   5   1      263.29      280.21     19.74 o 
  -4   5   1     2542.88     2431.69     48.02 o 
  -3   5   1      323.67      336.64     14.82 o 
  -2   5   1     1788.88     1774.45     32.61 o 
  -1   5   1      173.91      184.05      9.01 o 
   0   5   1      369.97      378.90     15.06 o 
   1   5   1      754.82      783.96     28.52 o 
   2   5   1       19.53       31.68     13.70 o 
   3   5   1      712.65      735.57     42.27 o 
   4   5   1      236.78      242.23     36.84 o 
   5   5   1       12.25        7.92      8.81 o 
   6   5   1       38.65       20.36     24.41 o 
  -8   6   1      114.86      110.35     19.93 o 
  -7   6   1      464.76      441.71     34.49 o 
  -6   6   1        0.41       10.02      8.97 o 
  -5   6   1      674.63      703.05     61.99 o 
  -4   6   1       14.59       17.53      6.70 o 
  -3   6   1     1143.22     1182.36     37.83 o 
  -2   6   1      660.62      667.60     18.57 o 
  -1   6   1        0.56        2.48      4.16 o 
   0   6   1      711.79      846.06     20.48 o 
   1   6   1      186.05      208.93      9.58 o 
   2   6   1       23.40       21.58      8.52 o 
   3   6   1       86.94       96.32     49.87 o 
   4   6   1        1.10        3.83      6.36 o 
   5   6   1      132.67      114.29     47.89 o 
  -8   7   1      186.40      159.77     40.77 o 
  -7   7   1      197.58      184.94     46.18 o 
  -6   7   1      283.45      299.02     23.74 o 
  -5   7   1      835.25      843.25     26.07 o 
  -4   7   1       63.02       67.39     25.11 o 
  -3   7   1      100.15      107.40     28.23 o 
  -2   7   1      381.07      354.67     20.11 o 
  -1   7   1      103.99      100.63     15.77 o 
   0   7   1      608.63      668.64     29.98 o 
   1   7   1        1.94        4.94      4.24 o 
   2   7   1      278.76      248.43     37.42 o 
   3   7   1      374.82      342.43     29.99 o 
   4   7   1        1.60        6.73     13.09 o 
  -7   8   1       17.13       12.83      8.78 o 
  -6   8   1      280.83      285.67     20.52 o 
  -5   8   1      153.55      165.04     31.40 o 
  -4   8   1      173.03      157.49     13.29 o 
  -3   8   1      413.53      417.67     16.24 o 
  -2   8   1       62.12       52.70     20.85 o 
  -1   8   1       69.73       61.75     21.85 o 
   0   8   1      234.64      242.68     21.27 o 
   1   8   1       26.76       17.53     14.50 o 
   2   8   1      138.09       89.07     73.21 o 
  -5   9   1        4.94        3.85      6.20 o 
  -4   9   1      235.68      205.91     24.86 o 
  -3   9   1      179.63      187.94     21.03 o 
  -2   9   1      145.89       95.64     43.80 o 
  -1   9   1      512.52      494.56     29.85 o 
   0   9   1       33.45       37.03     13.21 o 
   0 -10   2       78.56       46.19     26.85 o 
   1 -10   2      253.43      227.08     22.11 o 
   2 -10   2       23.32       19.38      8.02 o 
   3 -10   2      406.00      422.17     17.48 o 
   4 -10   2      178.82      180.55     21.17 o 
  -3  -9   2        3.99        3.66      4.05 o 
  -2  -9   2      121.19      106.64     14.49 o 
  -1  -9   2        0.62        3.35      5.87 o 
   0  -9   2      404.64      388.75     34.57 o 
   1  -9   2      151.31      145.38     15.59 o 
   2  -9   2      107.57      111.77     22.54 o 
   3  -9   2      300.58      280.57     17.64 o 
   4  -9   2        1.51        1.72      8.57 o 
   5  -9   2      332.39      316.86     15.48 o 
   6  -9   2      116.29      130.43     28.16 o 
  -4  -8   2        8.20        8.55      6.32 o 
  -3  -8   2      117.73      111.66     18.12 o 
  -2  -8   2       44.04       39.27     15.03 o 
  -1  -8   2        6.89        3.29      3.61 o 
   0  -8   2      315.35      322.82     23.38 o 
   1  -8   2       25.35       24.33      8.06 o 
   2  -8   2      728.99      733.03     42.20 o 
   3  -8   2      203.71      203.08     32.47 o 
   4  -8   2       52.17       49.20     18.41 o 
   5  -8   2      700.02      732.36     36.59 o 
   6  -8   2       25.91       19.64      8.58 o 
   7  -8   2      208.55      208.04     29.98 o 
  -5  -7   2       76.54       51.09     29.74 o 
  -4  -7   2       78.89       64.31     30.59 o 
  -3  -7   2      483.96      495.65     17.87 o 
  -2  -7   2       62.41       52.13     16.39 o 
  -1  -7   2     1421.96     1459.76     48.61 o 
   0  -7   2     1355.29     1403.41     45.20 o 
   1  -7   2      190.47      196.78     11.53 o 
   2  -7   2      779.25      790.66     25.14 o 
   3  -7   2        8.61        9.84     10.83 o 
   4  -7   2      606.25      586.42     26.47 o 
   5  -7   2      234.86      262.15     18.34 o 
   6  -7   2      245.99      250.92     35.03 o 
   7  -7   2      499.31      555.00     25.21 o 
  -6  -6   2      122.58      118.07     13.64 o 
  -5  -6   2        3.88        0.62      5.01 o 
  -4  -6   2      385.47      401.78     26.29 o 
  -3  -6   2      409.03      420.68     22.76 o 
  -2  -6   2      438.00      458.86     16.59 o 
  -1  -6   2      213.01      208.34      9.83 o 
   0  -6   2       38.00       48.18     14.41 o 
   1  -6   2      771.11      780.18     18.57 o 
   2  -6   2      882.56      911.89     29.30 o 
   3  -6   2      324.93      321.35     13.77 o 
   4  -6   2      628.05      725.58     28.23 o 
   5  -6   2       76.48       79.77     10.78 o 
   6  -6   2       67.37       79.60     38.72 o 
   7  -6   2      291.85      295.29     25.42 o 
   8  -6   2       25.47       14.75     20.74 o 
  -7  -5   2      123.34      131.13     12.16 o 
  -6  -5   2       36.55       34.99     23.28 o 
  -5  -5   2        4.26        4.99      4.36 o 
  -4  -5   2      308.04      327.27     16.26 o 
  -3  -5   2        7.68       14.71      9.13 o 
  -2  -5   2     1437.65     1358.10     35.75 o 
  -1  -5   2      616.97      623.08     15.28 o 
   0  -5   2      404.17      431.60     21.02 o 
   1  -5   2     1065.40     1038.77     40.63 o 
   2  -5   2      121.45      112.69      5.89 o 
   3  -5   2     1124.66     1137.23     45.18 o 
   4  -5   2      946.90     1018.21     43.85 o 
   5  -5   2      148.21      145.56     13.95 o 
   6  -5   2      583.43      607.66     55.65 o 
   7  -5   2       90.18       89.76     19.68 o 
   8  -5   2      180.98      164.74     35.82 o 
  -8  -4   2       21.92        9.78     11.25 o 
  -7  -4   2      286.25      286.29     27.05 o 
  -6  -4   2       30.20       29.22      8.50 o 
  -5  -4   2      996.60     1077.79     56.85 o 
  -4  -4   2      876.91      966.66     32.53 o 
  -2  -4   2     1492.23     1406.36     24.12 o 
  -1  -4   2      177.04      200.68      9.38 o 
   0  -4   2      514.93      457.93     10.45 o 
   1  -4   2      947.99      919.26     25.28 o 
   2  -4   2       95.59      135.60      6.29 o 
   3  -4   2     1944.82     1848.57     42.88 o 
   4  -4   2      177.99      178.40     29.14 o 
   5  -4   2      700.66      746.32     45.06 o 
   6  -4   2      909.30      975.44     58.24 o 
   7  -4   2       11.62        4.43      9.89 o 
   8  -4   2      650.21      660.48     47.37 o 
  -8  -3   2       77.94       80.37     19.09 o 
  -7  -3   2      203.65      208.55     12.04 o 
  -6  -3   2      153.92      160.21     11.67 o 
  -5  -3   2      438.09      461.71     14.95 o 
  -4  -3   2       52.50       58.24      7.30 o 
  -3  -3   2      791.84      800.10     15.30 o 
  -2  -3   2     1152.63     1126.73     20.82 o 
  -1  -3   2       57.81       57.88      2.38 o 
   0  -3   2     6067.31     5430.43    176.41 o 
   1  -3   2      124.19      121.33      5.00 o 
   2  -3   2     2187.76     2193.46     73.81 o 
   3  -3   2     1085.94     1066.46     13.91 o 
   4  -3   2        1.24        0.58      2.00 o 
   5  -3   2     1390.94     1321.52     51.40 o 
   6  -3   2        3.32       20.81      9.27 o 
   7  -3   2      745.33      759.74     52.83 o 
   8  -3   2       12.59        8.13      9.01 o 
  -9  -2   2      124.79       79.60     31.50 o 
  -8  -2   2      248.47      254.86     19.11 o 
  -7  -2   2       29.19       32.67     13.38 o 
  -6  -2   2      350.44      369.96     19.12 o 
  -5  -2   2      922.72      960.24     25.47 o 
  -4  -2   2      888.46      946.90     21.65 o 
  -3  -2   2      910.38      807.68     16.57 o 
  -2  -2   2        4.70        9.40      2.71 o 
  -1  -2   2     1005.02      967.05     12.65 o 
   1  -2   2      647.49      647.54      7.22 o 
   2  -2   2     2386.73     2276.47     16.54 o 
   3  -2   2      268.30      257.97      5.92 o 
   4  -2   2      532.09      553.81     22.68 o 
   5  -2   2     1145.29     1189.97     52.88 o 
   6  -2   2        7.65        8.24      9.08 o 
   7  -2   2      290.37      287.27     23.18 o 
   8  -2   2      118.62      107.23     12.33 o 
  -9  -1   2       54.11       38.39     41.22 o 
  -8  -1   2       70.60       59.98     37.42 o 
  -7  -1   2       47.03       39.82     16.16 o 
  -6  -1   2      747.53      778.89     28.35 o 
  -5  -1   2      243.97      291.16     35.96 o 
  -4  -1   2       24.12       20.86      5.43 o 
  -3  -1   2     2771.30     2619.02     32.57 o 
  -2  -1   2     1733.57     1853.71     17.55 o 
  -1  -1   2     2159.84     2020.06     22.82 o 
   0  -1   2      531.51      508.98      4.09 o 
   1  -1   2     1436.15     1392.34      9.62 o 
   2  -1   2     3628.36     3434.36     56.42 o 
   3  -1   2       24.66       25.32      2.33 o 
   4  -1   2     1776.03     1864.42     36.35 o 
   5  -1   2      315.33      320.60     17.14 o 
   6  -1   2      170.47      191.43     12.15 o 
   7  -1   2      370.45      362.44     16.88 o 
  -9   0   2      304.66      295.61     19.70 o 
  -8   0   2       80.80       61.62     36.78 o 
  -7   0   2      446.37      451.36     26.07 o 
  -6   0   2      241.56      217.00     15.84 o 
  -5   0   2        0.93       38.42     18.35 o 
  -4   0   2     3584.97     3613.95     67.27 o 
  -3   0   2      687.07      707.90      9.84 o 
  -1   0   2     1834.56     1759.76     37.95 o 
   0   0   2        1.88        7.62      1.19 o 
   1   0   2     2954.40     2699.44     28.87 o 
   2   0   2      619.29      621.78      7.60 o 
   3   0   2     2170.28     2169.39     23.64 o 
   4   0   2      288.98      280.44      7.73 o 
   5   0   2       61.75       63.84      5.84 o 
   6   0   2      324.92      320.79     19.44 o 
   7   0   2      161.26      148.34     15.38 o 
   8   0   2      148.86      151.55     28.73 o 
  -9   1   2      189.35      170.65     14.89 o 
  -8   1   2       53.52       55.34     21.23 o 
  -7   1   2      629.10      651.47     23.96 o 
  -6   1   2       46.25       48.44     13.09 o 
  -5   1   2      633.44      693.29     32.91 o 
  -4   1   2     1831.59     1827.15     45.45 o 
  -3   1   2       14.21       17.41      6.75 o 
  -2   1   2     4884.09     4735.01    153.83 o 
  -1   1   2     1050.13      992.76      8.38 o 
   0   1   2     2086.50     2084.04     17.80 o 
   1   1   2     1237.62     1123.19     14.38 o 
   2   1   2       94.37       94.19      3.18 o 
   3   1   2     1240.76     1174.69     17.00 o 
   4   1   2      468.06      481.21     12.52 o 
   5   1   2      316.25      307.48     13.52 o 
   6   1   2      341.23      339.58     14.51 o 
   7   1   2       21.41       18.14     16.17 o 
   8   1   2       75.66       79.97     13.11 o 
  -9   2   2       37.36       18.97     23.42 o 
  -8   2   2       56.88       50.07     34.28 o 
  -7   2   2      860.87      861.99     27.34 o 
  -6   2   2       39.74       40.24     24.39 o 
  -5   2   2     1159.26     1144.30     33.90 o 
  -4   2   2      262.74      284.89     35.63 o 
  -3   2   2      575.63      574.77     17.43 o 
  -2   2   2     1034.63      927.70     10.83 o 
  -1   2   2      486.86      541.11      6.21 o 
   0   2   2     1648.81     1474.78     10.92 o 
   1   2   2      318.83      310.71      7.17 o 
   2   2   2      329.77      304.05      8.98 o 
   3   2   2     1137.57     1042.28     17.11 o 
   4   2   2       69.46       68.70      6.63 o 
   5   2   2       77.14       76.62      8.30 o 
   6   2   2      119.96      110.01     15.01 o 
   7   2   2       15.98        6.53     12.09 o 
  -9   3   2        7.85        6.13      4.75 o 
  -8   3   2      459.80      457.88     25.45 o 
  -7   3   2      188.17      183.96     18.98 o 
  -6   3   2      934.71      999.40     43.27 o 
  -5   3   2     1415.26     1350.09     63.35 o 
  -4   3   2      149.62      186.32     10.30 o 
  -3   3   2     1599.72     1605.09     31.64 o 
  -2   3   2     1306.95     1345.03     19.05 o 
  -1   3   2       55.25       59.94      9.70 o 
   0   3   2     3538.37     3506.86     45.59 o 
   1   3   2        3.91        2.60      1.38 o 
   2   3   2      766.28      761.76     13.13 o 
   3   3   2      218.43      208.39     11.22 o 
   4   3   2      219.94      208.05     12.60 o 
   5   3   2     1561.58     1610.46     43.72 o 
   6   3   2        0.26        3.38      5.62 o 
   7   3   2      310.57      279.07     26.35 o 
  -9   4   2      175.48      177.87     27.72 o 
  -8   4   2      306.12      313.52     32.38 o 
  -7   4   2        2.51       12.55     15.52 o 
  -6   4   2      986.73     1034.50     21.49 o 
  -5   4   2      663.18      663.69     20.27 o 
  -4   4   2      810.57      801.83     16.80 o 
  -3   4   2      884.32      845.69     22.84 o 
  -2   4   2        2.79        4.71      1.85 o 
  -1   4   2     1063.12     1075.51     24.19 o 
   0   4   2      742.75      797.59     17.32 o 
   1   4   2      447.84      467.54     10.50 o 
   2   4   2      822.21      841.38     35.02 o 
   3   4   2       39.08       33.54      6.55 o 
   4   4   2      130.36      121.71     12.99 o 
   5   4   2       12.01       11.30     14.59 o 
   6   4   2       26.04        9.89      9.38 o 
  -9   5   2      278.46      254.42     22.88 o 
  -8   5   2      113.56      109.38     16.57 o 
  -7   5   2      224.59      213.50     15.05 o 
  -6   5   2      133.91      133.12     23.43 o 
  -5   5   2       53.95       64.08     19.66 o 
  -4   5   2      371.86      370.80     20.05 o 
  -3   5   2      333.24      416.33     19.79 o 
  -2   5   2      407.07      402.48     19.04 o 
  -1   5   2      845.09      855.40     36.76 o 
   0   5   2       55.17       65.08     12.76 o 
   1   5   2      442.72      460.40     15.15 o 
   2   5   2      375.56      394.08     45.60 o 
   3   5   2      111.41      109.69     23.77 o 
   4   5   2      270.58      238.64     16.34 o 
   5   5   2       21.82       20.19     11.69 o 
  -8   6   2        4.48        4.22      9.85 o 
  -7   6   2      507.77      477.19     48.09 o 
  -6   6   2      420.86      378.17     53.82 o 
  -5   6   2        3.46       10.94      7.62 o 
  -4   6   2     1530.79     1579.61     33.10 o 
  -3   6   2      184.18      189.24     20.50 o 
  -2   6   2      860.08      885.71     23.65 o 
  -1   6   2      292.89      426.64     27.98 o 
   0   6   2       99.11       94.49     11.24 o 
   1   6   2      808.88      794.23     35.72 o 
   2   6   2       32.52       19.92     16.35 o 
   3   6   2      414.41      404.20     34.72 o 
   4   6   2       83.66       59.51     41.41 o 
  -8   7   2       48.17       34.22     34.81 o 
  -7   7   2      304.95      267.65     27.51 o 
  -6   7   2        0.70        3.30      6.06 o 
  -5   7   2      461.50      468.06     18.47 o 
  -4   7   2      246.95      252.46     18.33 o 
  -3   7   2       57.98       59.25     19.74 o 
  -2   7   2      658.38      664.27     20.11 o 
  -1   7   2       26.11       24.59     10.63 o 
   0   7   2      282.65      272.95     19.80 o 
   1   7   2       58.78       63.42     35.72 o 
   2   7   2       10.88        7.24     10.44 o 
   3   7   2      126.71      133.54     26.61 o 
  -6   8   2       74.07       59.79     26.37 o 
  -5   8   2      421.94      464.94     34.33 o 
  -4   8   2        1.82        5.48      7.34 o 
  -3   8   2      561.97      537.11     34.35 o 
  -2   8   2      264.54      240.60     14.86 o 
  -1   8   2       78.38       49.48     21.84 o 
   0   8   2      291.80      281.04     28.70 o 
   1   8   2       13.33       10.83     12.68 o 
  -4   9   2        6.71        6.08      5.90 o 
  -3   9   2       54.65       36.08     16.03 o 
  -2   9   2       15.33       15.10      8.19 o 
  -1   9   2       74.62       44.49     34.83 o 
  -1 -10   3      148.10      141.54     13.48 o 
   0 -10   3        1.36        0.52      2.62 o 
   1 -10   3       73.61       64.38     13.50 o 
   2 -10   3       60.29       39.54     15.66 o 
   3 -10   3       92.23       60.39     38.29 o 
   4 -10   3      219.48      211.61     33.96 o 
  -3  -9   3       46.50       24.77     13.88 o 
  -2  -9   3      130.35      114.42     16.74 o 
  -1  -9   3       28.42       22.49     11.40 o 
   0  -9   3      193.83      196.34     11.33 o 
   1  -9   3      361.46      342.40     18.90 o 
   2  -9   3       53.62       47.69     17.80 o 
   3  -9   3      499.06      490.49     25.04 o 
   4  -9   3      264.31      227.61     14.34 o 
   5  -9   3       39.61       29.35     13.16 o 
   6  -9   3      192.49      187.94     45.03 o 
  -5  -8   3      124.54      112.37     12.22 o 
  -4  -8   3       91.74       76.92     16.97 o 
  -3  -8   3      461.19      435.73     27.37 o 
  -2  -8   3     1096.51     1072.70     25.89 o 
  -1  -8   3       19.11       15.47      7.31 o 
   0  -8   3      339.95      360.61     18.69 o 
   1  -8   3      265.04      258.53     17.02 o 
   2  -8   3       73.15       58.46     13.10 o 
   3  -8   3      422.07      420.10     22.60 o 
   4  -8   3        0.96        3.13      7.67 o 
   5  -8   3      543.58      521.46     27.34 o 
   6  -8   3      331.17      338.66     23.44 o 
   7  -8   3       16.83       10.63     11.96 o 
  -6  -7   3       31.66       26.19     10.46 o 
  -5  -7   3      242.27      261.04     20.61 o 
  -4  -7   3        4.89        4.40      5.08 o 
  -3  -7   3        6.61        2.94      4.28 o 
  -2  -7   3        6.95        5.16      3.91 o 
  -1  -7   3       50.71       49.54     16.58 o 
   0  -7   3     1025.94     1081.56     40.89 o 
   1  -7   3        3.13        4.33      5.75 o 
   2  -7   3      510.40      519.21     14.43 o 
   3  -7   3      665.69      643.41     18.25 o 
   4  -7   3       51.58       33.70     17.56 o 
   5  -7   3      578.02      590.46     32.85 o 
   6  -7   3       22.55       22.69     14.07 o 
   7  -7   3      287.28      314.56     40.95 o 
  -7  -6   3       14.16        6.70      7.67 o 
  -6  -6   3       94.61       81.96     15.69 o 
  -5  -6   3       98.17       91.57     13.25 o 
  -4  -6   3      204.77      201.87     12.75 o 
  -3  -6   3      956.05     1023.47     28.72 o 
  -2  -6   3      234.83      233.07     14.25 o 
  -1  -6   3      467.62      463.72     10.76 o 
   0  -6   3      876.84      911.40     47.35 o 
   1  -6   3      215.18      207.86     17.30 o 
   2  -6   3     1389.80     1317.50     30.10 o 
   3  -6   3       23.10       21.08      3.96 o 
   4  -6   3     1009.11     1024.54     30.50 o 
   5  -6   3      851.22      915.62     53.44 o 
   6  -6   3       37.96       38.21     21.37 o 
   7  -6   3      397.29      436.56     34.65 o 
   8  -6   3       17.97       19.58     18.25 o 
  -7  -5   3      141.95      147.93     14.72 o 
  -6  -5   3      444.89      453.52     18.02 o 
  -5  -5   3       80.03       61.09     13.23 o 
  -4  -5   3      337.08      329.55     17.46 o 
  -3  -5   3      456.33      522.02     20.17 o 
  -2  -5   3      153.20      161.21      8.89 o 
  -1  -5   3     1361.79     1416.99     32.35 o 
   0  -5   3     1024.34     1093.03     14.66 o 
   1  -5   3     1091.98     1076.14     17.87 o 
   2  -5   3     1106.70     1056.60     18.75 o 
   3  -5   3      135.21      135.24      6.32 o 
   4  -5   3      756.46      817.83     44.85 o 
   5  -5   3      105.18      114.58     10.36 o 
   6  -5   3      702.69      736.75     40.70 o 
   7  -5   3      501.55      519.08     37.16 o 
   8  -5   3        1.27       -0.06     10.44 o 
  -8  -4   3        0.21        6.34      6.60 o 
  -7  -4   3       53.04       53.40      9.62 o 
  -6  -4   3        8.96        5.49      3.80 o 
  -5  -4   3       25.07       26.72     10.91 o 
  -4  -4   3      918.62      913.02     45.89 o 
  -3  -4   3      319.85      336.14     11.28 o 
  -2  -4   3     2027.40     1891.86     32.25 o 
  -1  -4   3      530.13      553.72     19.15 o 
   0  -4   3     1260.70     1386.21     37.49 o 
   1  -4   3     1661.58     1625.21     40.75 o 
   2  -4   3      514.77      502.22     14.04 o 
   3  -4   3     1414.43     1412.05     21.48 o 
   4  -4   3      628.52      672.93     27.24 o 
   5  -4   3      117.95      119.17     10.40 o 
   6  -4   3       12.47       15.29     10.33 o 
   7  -4   3       14.04       14.24     11.43 o 
   8  -4   3      129.22      141.98     14.61 o 
  -7  -3   3      598.17      644.87     21.55 o 
  -6  -3   3       53.36       50.18     18.29 o 
  -5  -3   3      295.91      304.93     14.95 o 
  -4  -3   3      458.94      442.00     13.92 o 
  -3  -3   3       93.81       86.43      5.80 o 
  -2  -3   3     3909.63     3820.43     59.62 o 
  -1  -3   3      317.22      324.00      9.59 o 
   0  -3   3      725.86      645.25     14.43 o 
   1  -3   3     1443.23     1388.17     18.93 o 
   2  -3   3        1.44        6.76      3.04 o 
   3  -3   3     1766.67     1682.96     17.09 o 
   4  -3   3      217.28      224.47     11.03 o 
   5  -3   3      332.99      336.26     18.30 o 
   6  -3   3     1296.87     1477.47     32.32 o 
   7  -3   3      110.23      108.86     13.82 o 
  -9  -2   3       15.78        8.76     17.72 o 
  -8  -2   3      147.96      130.16     12.12 o 
  -7  -2   3      300.68      302.35     21.17 o 
  -6  -2   3        0.85        1.13      4.23 o 
  -5  -2   3     1742.52     1750.21     37.27 o 
  -4  -2   3     1769.88     1935.55     69.55 o 
  -3  -2   3      378.01      379.63      9.58 o 
  -2  -2   3      862.25      831.01      8.94 o 
  -1  -2   3      109.53      121.28      3.85 o 
   0  -2   3     3682.20     3742.96    122.06 o 
   1  -2   3      119.55      120.23      2.45 o 
   2  -2   3     1382.54     1475.57     16.30 o 
   3  -2   3     1779.72     1763.15     18.82 o 
   4  -2   3       50.11       57.42      9.94 o 
   5  -2   3      810.43      827.01     49.24 o 
   6  -2   3       61.37       56.18      6.19 o 
   7  -2   3      158.68      149.65     17.42 o 
  -9  -1   3       29.67       10.97     20.65 o 
  -8  -1   3      165.86      176.82     16.09 o 
  -7  -1   3      198.81      198.27     18.28 o 
  -6  -1   3      869.47      916.03     54.50 o 
  -5  -1   3      619.19      668.21     32.99 o 
  -4  -1   3     4558.71     4957.55     94.03 o 
  -3  -1   3     2380.25     2300.13     32.53 o 
  -2  -1   3      985.47      940.27     16.94 o 
  -1  -1   3      721.55      688.78     14.91 o 
   0  -1   3     4314.85     4144.48    136.21 o 
   1  -1   3      343.60      399.20      7.50 o 
   2  -1   3      154.68      139.57      3.90 o 
   3  -1   3       50.78       45.42      3.93 o 
   4  -1   3      309.83      333.36     10.95 o 
   5  -1   3     1161.67     1130.35     42.61 o 
   7  -1   3      518.03      531.38     38.36 o 
   8  -1   3       42.20       21.64     28.09 o 
  -9   0   3      142.06       94.41     57.31 o 
  -8   0   3      236.08      242.13     17.65 o 
  -7   0   3       34.63       26.11      9.97 o 
  -6   0   3     1020.13     1053.95     46.68 o 
  -5   0   3      709.48      747.13     25.31 o 
  -4   0   3       58.17       53.10     16.24 o 
  -3   0   3      989.93      943.50     20.53 o 
  -2   0   3      186.86      188.05      4.66 o 
  -1   0   3     1753.10     1662.11     14.12 o 
   0   0   3     1463.65     1405.88      9.89 o 
   1   0   3      981.81      913.63     14.03 o 
   2   0   3     3980.61     3941.55     52.43 o 
   3   0   3      102.80      115.71      3.33 o 
   4   0   3      686.24      712.89     16.87 o 
   5   0   3      322.72      322.20     14.02 o 
   6   0   3       84.83       78.82     17.48 o 
   7   0   3      165.87      168.79     16.93 o 
  -9   1   3      387.04      371.38     38.38 o 
  -8   1   3      241.01      228.46     25.39 o 
  -7   1   3      248.52      243.81     16.10 o 
  -6   1   3      374.10      455.32     31.13 o 
  -5   1   3        8.31        8.73     13.90 o 
  -4   1   3     1702.43     1655.35     36.05 o 
  -3   1   3      579.90      556.45     14.32 o 
  -2   1   3      407.30      358.52      6.95 o 
  -1   1   3     1233.50     1167.81     10.81 o 
   0   1   3      110.29      117.67      2.13 o 
   1   1   3     1660.92     1503.52     23.13 o 
   2   1   3      581.25      543.66     22.48 o 
   3   1   3      411.61      423.37     13.42 o 
   4   1   3      820.60      889.04     28.06 o 
   5   1   3       44.44       30.69     25.16 o 
   6   1   3      247.14      259.76     19.05 o 
   7   1   3       98.26       93.37     14.61 o 
  -9   2   3      204.62      188.85     16.21 o 
  -8   2   3      190.39      193.72     49.78 o 
  -7   2   3      920.61      990.24     59.93 o 
  -6   2   3      135.46      123.11     11.31 o 
  -5   2   3      230.24      242.64     15.19 o 
  -4   2   3     1927.32     1976.58     42.08 o 
  -3   2   3      195.97      225.59      8.48 o 
  -2   2   3     5315.25     5348.93     54.40 o 
  -1   2   3      902.22      919.57     10.62 o 
   0   2   3      523.41      559.31     10.46 o 
   1   2   3     1196.39     1071.01     20.81 o 
   2   2   3       83.13       74.28     10.89 o 
   3   2   3     1889.12     1756.62     38.30 o 
   4   2   3       71.41       75.99     11.92 o 
   5   2   3      536.84      543.31     28.00 o 
   6   2   3      176.34      170.78     22.42 o 
   7   2   3       37.00       33.10     20.16 o 
  -9   3   3      119.60      101.66     13.64 o 
  -8   3   3       40.28       42.38     28.95 o 
  -7   3   3      542.84      519.73     41.19 o 
  -6   3   3       20.23       21.88     12.71 o 
  -5   3   3      853.22      873.52     25.75 o 
  -4   3   3      625.92      634.21     16.63 o 
  -3   3   3      311.65      320.28     14.35 o 
  -2   3   3     1274.66     1145.70     29.59 o 
  -1   3   3       42.63       99.69     10.09 o 
   0   3   3     1143.57     1121.21     16.25 o 
   1   3   3      493.15      518.23      9.15 o 
   2   3   3      103.80      109.55      3.83 o 
   3   3   3      325.82      326.94     17.00 o 
   4   3   3      105.93       97.13     46.87 o 
   5   3   3        4.44        1.50      5.45 o 
   6   3   3       81.46       86.10     13.52 o 
  -9   4   3        2.56       -0.91     12.29 o 
  -8   4   3      192.95      188.35     31.62 o 
  -7   4   3      243.94      246.16     32.18 o 
  -6   4   3       17.02       10.34      5.65 o 
  -5   4   3      712.10      715.95     22.80 o 
  -4   4   3        5.47        4.67      5.30 o 
  -3   4   3     1020.32     1032.12     21.39 o 
  -2   4   3      844.14      872.23     24.89 o 
  -1   4   3      164.36      172.46     14.68 o 
   0   4   3     1443.11     1466.93     32.57 o 
   1   4   3        5.53        4.22      2.68 o 
   2   4   3      304.95      301.22      6.17 o 
   3   4   3      265.56      251.29     20.46 o 
   4   4   3       60.48       40.43     33.85 o 
   5   4   3      395.35      374.80     44.71 o 
  -9   5   3       88.31       57.11     48.89 o 
  -8   5   3      424.65      392.67     63.94 o 
  -7   5   3       90.14       71.69     30.89 o 
  -6   5   3     1705.51     1775.90     42.16 o 
  -5   5   3     1127.04     1118.94     32.39 o 
  -4   5   3      314.65      340.39      8.53 o 
  -3   5   3      669.72      696.62     28.33 o 
  -2   5   3       52.93       67.64      9.38 o 
  -1   5   3      660.29      612.29     19.09 o 
   0   5   3      374.23      415.13     14.49 o 
   1   5   3      379.31      346.93     18.73 o 
   2   5   3      475.29      463.82     34.75 o 
   3   5   3       38.53       40.83     22.22 o 
   4   5   3       99.28       60.84     51.60 o 
  -8   6   3      136.23      124.97     21.90 o 
  -7   6   3      102.13       79.92     12.54 o 
  -6   6   3      137.40      133.99      9.94 o 
  -5   6   3       12.57        7.54      8.86 o 
  -4   6   3      592.06      627.70     32.58 o 
  -3   6   3      362.55      367.52     44.13 o 
  -2   6   3      119.64      125.76     18.65 o 
  -1   6   3      340.35      369.28     18.37 o 
   0   6   3      167.73      176.42     16.15 o 
   1   6   3       44.14       49.37     33.35 o 
   2   6   3      145.31      135.36     20.60 o 
   3   6   3       12.57       11.71      9.92 o 
  -7   7   3      348.41      341.00     20.71 o 
  -6   7   3      206.58      179.02     31.02 o 
  -5   7   3       48.89       37.83     18.51 o 
  -4   7   3      429.42      458.54     22.06 o 
  -3   7   3        8.76       12.90      9.53 o 
  -2   7   3      307.23      285.12     15.63 o 
  -1   7   3      208.07      212.97     14.37 o 
   0   7   3       32.13       16.75     18.74 o 
   1   7   3      323.26      276.56     21.28 o 
   2   7   3       29.33       22.54     18.71 o 
  -6   8   3       27.51       16.83      8.30 o 
  -5   8   3       53.21       39.03     21.23 o 
  -4   8   3      265.44      311.31     19.46 o 
  -3   8   3        1.53        3.60      7.52 o 
  -2   8   3      349.95      315.36     32.22 o 
  -1   8   3       31.88       33.63     16.99 o 
   0   8   3      106.54       54.05     52.61 o 
  -1 -10   4      210.52      211.09     18.39 o 
   0 -10   4      281.09      288.25     22.84 o 
   1 -10   4       94.07       77.79     42.47 o 
   2 -10   4      318.79      327.80     20.64 o 
   3 -10   4       11.08        8.25      7.28 o 
   4 -10   4      155.46      148.01     27.29 o 
  -3  -9   4       87.89       72.11     20.12 o 
  -2  -9   4       40.01       29.55     14.36 o 
  -1  -9   4      269.96      249.86     13.14 o 
   0  -9   4       21.81        9.99      7.21 o 
   1  -9   4      256.74      245.93     13.53 o 
   2  -9   4      202.84      232.00     21.23 o 
   3  -9   4      131.75      102.89     62.90 o 
   4  -9   4      476.08      461.97     50.77 o 
   5  -9   4       44.89       35.56     19.98 o 
  -5  -8   4       53.96       17.92     15.44 o 
  -4  -8   4        6.38        5.41      6.60 o 
  -3  -8   4       92.94       88.04     12.49 o 
  -2  -8   4      340.81      342.66     15.29 o 
  -1  -8   4      151.59      148.12     11.85 o 
   0  -8   4       85.09       84.57     10.09 o 
   1  -8   4      659.88      662.44     30.52 o 
   2  -8   4      345.19      275.74     14.62 o 
   3  -8   4      485.71      481.32     26.11 o 
   4  -8   4      273.55      258.56     13.76 o 
   5  -8   4       70.57       56.45     37.87 o 
   6  -8   4      214.67      213.51     18.50 o 
  -6  -7   4        0.97        4.18      6.56 o 
  -5  -7   4      386.29      376.74     21.80 o 
  -4  -7   4      594.90      562.02     21.35 o 
  -3  -7   4       96.50      116.35     20.84 o 
  -2  -7   4      872.19      856.99     23.03 o 
  -1  -7   4       28.36       34.65     11.93 o 
   0  -7   4      615.31      646.63     35.42 o 
   1  -7   4      338.40      355.19     16.20 o 
   2  -7   4      270.84      220.89      6.85 o 
   3  -7   4     1028.48     1072.85     24.88 o 
   4  -7   4       34.96       37.59     16.70 o 
   5  -7   4      312.52      290.72     15.22 o 
   6  -7   4      250.24      252.56     23.21 o 
   7  -7   4        2.61       -0.40      7.65 o 
  -7  -6   4       89.75       53.79     37.49 o 
  -6  -6   4       28.16       17.36     10.85 o 
  -5  -6   4      271.85      285.98     13.40 o 
  -4  -6   4        0.63        3.42      5.19 o 
  -3  -6   4      397.17      434.87     14.48 o 
  -2  -6   4      957.27      981.19     32.38 o 
  -1  -6   4       71.87       80.85      9.18 o 
   0  -6   4     1260.88     1263.99     54.23 o 
   1  -6   4       73.44       74.50      5.60 o 
   2  -6   4      186.73      191.65      9.88 o 
   3  -6   4      546.47      553.05     13.72 o 
   4  -6   4       40.72       43.21     20.55 o 
   5  -6   4      911.19      943.45     34.66 o 
   6  -6   4      156.03      147.23     34.81 o 
   7  -6   4      103.38       73.19     52.62 o 
  -7  -5   4       72.78       43.05     30.06 o 
  -6  -5   4      164.59      178.09     15.00 o 
  -5  -5   4      393.61      397.50     15.38 o 
  -4  -5   4      188.43      206.23      9.79 o 
  -3  -5   4      377.75      390.61     14.85 o 
  -2  -5   4       57.83       77.19      6.66 o 
  -1  -5   4      569.17      599.89     24.01 o 
   0  -5   4     1337.48     1292.36     61.93 o 
   1  -5   4      222.73      228.06     10.15 o 
   2  -5   4     1386.58     1377.45     18.64 o 
   3  -5   4      221.11      268.64     18.47 o 
   4  -5   4       13.62       20.65      7.96 o 
   5  -5   4      331.07      340.14     23.23 o 
   6  -5   4       18.41       20.38     13.12 o 
   7  -5   4      533.28      546.12     38.47 o 
  -8  -4   4      167.21      150.88     15.84 o 
  -7  -4   4       48.56       50.45     12.36 o 
  -6  -4   4      445.84      472.84     27.92 o 
  -5  -4   4       82.63       79.88     13.69 o 
  -4  -4   4      840.72      899.37     33.43 o 
  -3  -4   4     1092.14     1016.53     22.20 o 
  -2  -4   4      108.67      122.95      4.41 o 
  -1  -4   4     1055.05      986.68     30.25 o 
   0  -4   4      916.21      922.91     61.17 o 
   1  -4   4      978.80      930.66     16.09 o 
   2  -4   4     1073.21     1013.36     30.06 o 
   3  -4   4       32.42       34.69      4.32 o 
   4  -4   4     2928.49     1673.85     72.87 o 
   5  -4   4     1142.23     1125.23     41.55 o 
   6  -4   4      383.84      406.77     18.43 o 
   7  -4   4      303.07      318.67     24.74 o 
  -9  -3   4      116.19      108.60     17.48 o 
  -8  -3   4       21.75       20.48     14.06 o 
  -7  -3   4      316.04      341.77     16.18 o 
  -6  -3   4      721.11      755.45     20.71 o 
  -5  -3   4        0.86       10.45     11.69 o 
  -4  -3   4      717.58      746.31     32.93 o 
  -3  -3   4      216.39      222.00     10.94 o 
  -2  -3   4     1804.94     1816.65     20.75 o 
  -1  -3   4     1210.35     1119.98     39.60 o 
   1  -3   4     2086.81     2034.88     29.51 o 
   2  -3   4     1359.86     1356.82     23.45 o 
   3  -3   4      602.19      595.37     26.30 o 
   4  -3   4      184.62      175.99     18.09 o 
   5  -3   4      164.59      161.45      9.91 o 
   6  -3   4      267.73      272.78     18.80 o 
  -9  -2   4      167.80      148.88     15.66 o 
  -8  -2   4       44.34       31.72     18.59 o 
  -7  -2   4      281.66      273.76     20.30 o 
  -6  -2   4      475.16      478.24     21.20 o 
  -5  -2   4      364.41      384.47     37.96 o 
  -4  -2   4     1090.37     1071.21     30.80 o 
  -3  -2   4       42.37       49.85      3.95 o 
  -2  -2   4     3385.71     3162.81     44.32 o 
  -1  -2   4      226.55      210.86      6.02 o 
   0  -2   4       65.01       54.24      1.72 o 
   1  -2   4      752.69      645.99     10.65 o 
   2  -2   4        0.01       40.33      4.33 o 
   3  -2   4     2380.95     2427.74     31.48 o 
   4  -2   4      363.76      361.84     13.39 o 
   5  -2   4      230.81      243.35     10.62 o 
   6  -2   4      263.37      280.77     12.65 o 
  -9  -1   4       22.92       13.41     17.12 o 
  -8  -1   4      162.23      165.35     17.63 o 
  -7  -1   4      735.75      732.96     44.68 o 
  -6  -1   4      467.70      468.42     19.21 o 
  -5  -1   4      664.69      674.26     33.22 o 
  -4  -1   4      638.52      852.95     30.78 o 
  -3  -1   4      659.88      678.38     39.41 o 
  -2  -1   4     2608.54     2480.51     44.61 o 
  -1  -1   4        1.00        5.80      1.93 o 
   1  -1   4     1986.65     1971.65     32.74 o 
   2  -1   4      375.14      378.06      7.34 o 
   3  -1   4     1126.98     1025.47     14.84 o 
   4  -1   4        4.88        2.90      3.29 o 
   5  -1   4      468.66      557.79     23.93 o 
   6  -1   4      235.75      268.90     18.11 o 
   7  -1   4        4.08        0.51      6.36 o 
  -9   0   4        4.85        3.97     10.70 o 
  -8   0   4      160.59      167.75     25.36 o 
  -7   0   4      158.39      167.74     17.31 o 
  -6   0   4      847.16      928.43     41.34 o 
  -5   0   4     1470.06     1450.55     57.31 o 
  -3   0   4      885.07      902.91     22.62 o 
  -2   0   4     1220.44     1182.31     15.58 o 
  -1   0   4      656.61      616.80      9.23 o 
   0   0   4     1297.55     1174.75     15.15 o 
   1   0   4      364.04      405.60     10.12 o 
   2   0   4     1074.46     1015.68     28.27 o 
   3   0   4      641.00      607.45     27.92 o 
   4   0   4       79.04       80.90      7.50 o 
   5   0   4      499.38      501.03     43.31 o 
   6   0   4        1.19        0.39      4.99 o 
   7   0   4      281.18      291.97     24.21 o 
  -9   1   4      133.54      132.68     14.88 o 
  -8   1   4      242.19      230.30     16.96 o 
  -7   1   4       23.74       23.06     16.84 o 
  -6   1   4      900.25      975.37     43.00 o 
  -5   1   4      606.98      611.05     22.95 o 
  -4   1   4     2288.35     2288.48     52.80 o 
  -3   1   4     2188.48     2019.89     88.13 o 
  -2   1   4        0.12       35.61      8.76 o 
  -1   1   4     1253.43     1203.12     12.81 o 
   0   1   4     1805.10     1748.43     25.57 o 
   1   1   4      707.69      701.25     16.91 o 
   2   1   4      421.77      418.60     13.83 o 
   3   1   4      152.52      150.63     12.79 o 
   4   1   4      409.67      401.55     33.18 o 
   5   1   4      459.10      444.74     45.49 o 
   6   1   4       34.00       27.99     26.77 o 
  -9   2   4      265.29      238.62     22.54 o 
  -8   2   4      183.93      169.44     22.00 o 
  -7   2   4      210.87      191.97     16.87 o 
  -6   2   4      921.32      925.45     30.53 o 
  -5   2   4       42.58       36.84     36.89 o 
  -4   2   4      566.17      593.37     60.56 o 
  -3   2   4      160.24      130.00      8.05 o 
  -2   2   4      331.65      332.25      8.70 o 
  -1   2   4     1262.28     1185.26     14.18 o 
   0   2   4       50.64       78.32      8.77 o 
   1   2   4      802.20      799.63     20.27 o 
   2   2   4     1379.08     1442.78     57.59 o 
   3   2   4      209.69      188.77     11.89 o 
   4   2   4      331.98      324.51     23.06 o 
   5   2   4       26.22       20.79     13.30 o 
   6   2   4      114.80      110.83     48.36 o 
  -9   3   4      333.90      347.75     23.90 o 
  -8   3   4       31.62       21.61     26.99 o 
  -7   3   4      436.31      411.01     50.34 o 
  -6   3   4      133.61      170.18     11.58 o 
  -5   3   4      280.81      297.28     17.91 o 
  -4   3   4     1678.41     1742.66     35.04 o 
  -3   3   4      177.45      187.45      8.18 o 
  -2   3   4     1578.29     1522.73     25.02 o 
  -1   3   4      432.11      443.40      9.25 o 
   0   3   4       31.90       32.59      2.94 o 
   1   3   4      697.90      730.22     36.61 o 
   2   3   4        1.31        6.18      6.51 o 
   3   3   4     1610.84     1677.68     40.33 o 
   4   3   4      192.07      215.24     20.19 o 
   5   3   4       33.09       27.76     22.08 o 
  -9   4   4      173.73      157.99     17.14 o 
  -8   4   4      591.68      573.24     54.98 o 
  -7   4   4     1129.47     1170.17     32.96 o 
  -6   4   4        0.41        0.96      3.05 o 
  -5   4   4      361.71      410.17     13.51 o 
  -4   4   4      547.64      578.24     21.60 o 
  -3   4   4      129.46      132.80      7.37 o 
  -2   4   4     1054.29     1066.83     26.30 o 
  -1   4   4        0.92        3.17      3.07 o 
   0   4   4      704.87      724.19     15.39 o 
   1   4   4      608.84      609.65     23.20 o 
   2   4   4        1.40        7.73     14.19 o 
   3   4   4      282.79      306.50     29.69 o 
   4   4   4       25.44       19.33     18.92 o 
  -8   5   4        7.76       -2.11     10.72 o 
  -7   5   4       19.11       21.71     16.22 o 
  -6   5   4       71.14       81.07     40.21 o 
  -5   5   4      614.45      653.57     37.50 o 
  -4   5   4       31.04       62.44     11.60 o 
  -3   5   4      364.51      372.26     11.37 o 
  -2   5   4      859.74      896.94     29.30 o 
  -1   5   4       12.17        8.00      5.56 o 
   0   5   4      464.57      479.21     36.34 o 
   1   5   4       20.04       20.43     18.57 o 
   2   5   4      177.77      153.23     13.91 o 
   3   5   4      103.79       91.16     40.13 o 
   4   5   4       12.04        8.55     20.43 o 
  -8   6   4      422.38      419.02     25.95 o 
  -7   6   4      168.58      145.06     30.96 o 
  -6   6   4      298.60      265.23     28.47 o 
  -5   6   4      280.13      292.18     26.71 o 
  -4   6   4       69.77       95.20     11.33 o 
  -3   6   4      479.78      540.53     30.00 o 
  -2   6   4       22.73       25.89     11.25 o 
  -1   6   4      705.73      667.61     32.30 o 
   0   6   4      419.40      445.39     25.52 o 
   1   6   4       39.55       34.76     16.35 o 
   2   6   4      180.23      162.42     16.96 o 
  -7   7   4        8.43        3.05      6.85 o 
  -6   7   4      497.85      496.73     41.57 o 
  -5   7   4      201.00      194.98     24.64 o 
  -4   7   4      298.48      293.83     19.19 o 
  -3   7   4      289.05      282.62     21.25 o 
  -2   7   4        3.74        1.37      5.00 o 
  -1   7   4      223.14      223.40     20.86 o 
   0   7   4       48.43       41.85     29.43 o 
   1   7   4      256.65      262.00     22.15 o 
  -4   8   4      313.23      316.99     30.81 o 
  -3   8   4       28.13       27.86     18.07 o 
  -2   8   4      128.61       69.02     60.48 o 
  -2 -10   5       81.55       96.94     19.70 o 
  -1 -10   5       17.59       16.83     12.35 o 
   0 -10   5      254.02      237.76     45.94 o 
   1 -10   5        6.35        9.09     12.53 o 
   2 -10   5      181.14      164.67     26.15 o 
   3 -10   5      185.19      180.16     33.02 o 
  -4  -9   5        9.67        4.37     11.79 o 
  -3  -9   5       90.71       97.65     14.24 o 
  -2  -9   5        3.90        3.41     10.19 o 
  -1  -9   5      182.60      180.82     17.45 o 
   0  -9   5      416.48      402.88     55.26 o 
   1  -9   5      128.04      110.55     55.30 o 
   2  -9   5      422.24      394.99     32.39 o 
   3  -9   5       44.42       33.90     18.64 o 
   4  -9   5      141.35      149.06     18.90 o 
   5  -9   5      326.10      321.88     32.89 o 
  -5  -8   5       37.22       17.84      9.85 o 
  -4  -8   5      446.14      402.45     29.92 o 
  -3  -8   5      176.37      175.17     12.51 o 
  -2  -8   5       42.74       36.35     16.61 o 
  -1  -8   5      384.51      391.53     19.75 o 
   0  -8   5       21.46       29.51     10.77 o 
   1  -8   5      304.37      333.31     45.33 o 
   2  -8   5      188.61      216.60     23.93 o 
   3  -8   5       65.33       57.64     30.29 o 
   4  -8   5      508.12      493.51     34.90 o 
   5  -8   5       87.41       61.87     43.98 o 
   6  -8   5      366.63      371.12     19.63 o 
  -6  -7   5       19.85       14.66      7.79 o 
  -5  -7   5        7.25        1.70      4.18 o 
  -4  -7   5      217.04      218.70     12.45 o 
  -3  -7   5       67.39       63.25     10.26 o 
  -2  -7   5      424.51      432.72     24.57 o 
  -1  -7   5      316.93      360.18     23.03 o 
   0  -7   5        7.50        5.55      3.92 o 
   1  -7   5      813.48      847.81     19.44 o 
   2  -7   5      496.73      448.41     10.14 o 
   3  -7   5      459.23      469.26     31.41 o 
   4  -7   5      487.96      514.25     26.16 o 
   5  -7   5        4.62        4.09      5.53 o 
   6  -7   5      143.05      113.07     32.87 o 
  -7  -6   5      121.24      106.22     20.76 o 
  -6  -6   5        0.67        1.08      4.76 o 
  -5  -6   5      119.26      113.16      8.51 o 
  -4  -6   5      124.25      110.99     11.44 o 
  -3  -6   5        8.28        7.26      5.13 o 
  -2  -6   5      923.14      934.86     28.14 o 
  -1  -6   5       90.67       98.10      6.26 o 
   0  -6   5      738.05      792.06     24.40 o 
   1  -6   5      728.16      752.30     23.54 o 
   2  -6   5       25.44       28.75      5.75 o 
   3  -6   5      930.44      920.32     27.29 o 
   4  -6   5      129.86      128.22     11.74 o 
   5  -6   5      413.31      366.24     41.10 o 
   6  -6   5      233.40      228.91     32.46 o 
   7  -6   5        5.63        6.47      8.75 o 
  -8  -5   5      156.52      133.39     13.54 o 
  -7  -5   5      179.31      192.64     15.71 o 
  -6  -5   5       21.47       20.86      9.15 o 
  -5  -5   5      550.23      555.43     27.50 o 
  -4  -5   5      534.12      552.79     18.27 o 
  -3  -5   5      318.74      309.85     13.72 o 
  -2  -5   5     1610.11     1605.77     25.23 o 
  -1  -5   5       55.63       55.81      3.29 o 
   0  -5   5     1189.43     1182.38     45.39 o 
   1  -5   5      218.66      220.94      4.32 o 
   2  -5   5     1532.87     1531.23     34.30 o 
   3  -5   5     1917.58     1911.85     28.44 o 
   4  -5   5      121.86      119.96      9.39 o 
   5  -5   5      559.46      529.41     21.30 o 
   6  -5   5      162.36      147.89     30.15 o 
  -8  -4   5       91.34       58.91     49.01 o 
  -7  -4   5       66.58       67.55      8.93 o 
  -6  -4   5      191.24      192.73     16.12 o 
  -5  -4   5      481.71      512.44     24.53 o 
  -4  -4   5      237.23      227.86     22.91 o 
  -3  -4   5      907.58      903.17     19.17 o 
  -2  -4   5      263.00      262.01      5.87 o 
  -1  -4   5      500.67      496.07     13.09 o 
   0  -4   5     2311.29     2339.81     49.50 o 
   1  -4   5       78.25       92.98      8.34 o 
   2  -4   5      160.49      165.73      5.31 o 
   3  -4   5        6.57        6.16      3.79 o 
   4  -4   5        8.21       10.04      5.64 o 
   5  -4   5      574.36      550.75     43.07 o 
   6  -4   5        1.64        2.49      7.04 o 
  -9  -3   5       72.98       48.83     40.84 o 
  -8  -3   5        3.79       13.52     10.70 o 
  -7  -3   5        5.96       10.43     11.87 o 
  -6  -3   5      372.86      363.65     36.57 o 
  -5  -3   5      300.55      305.23     23.02 o 
  -4  -3   5      950.32      955.64     33.36 o 
  -3  -3   5      741.77      758.73     34.95 o 
  -2  -3   5        1.27        3.63      2.84 o 
  -1  -3   5     1371.17     1295.59     28.66 o 
   0  -3   5      759.94      759.30     50.90 o 
   1  -3   5     1274.60     1299.53     36.34 o 
   2  -3   5     1468.39     1429.06     50.67 o 
   3  -3   5       51.97       68.58     20.58 o 
   4  -3   5      660.79      659.40     20.80 o 
   5  -3   5      285.34      280.38     17.99 o 
  -9  -2   5      235.17      186.45     16.33 o 
  -8  -2   5      586.10      480.71     44.03 o 
  -7  -2   5      252.64      235.13     39.83 o 
  -6  -2   5     1336.33     1428.70     40.67 o 
  -4  -2   5     1082.17     1111.20     33.38 o 
  -3  -2   5      638.35      699.32     17.52 o 
  -2  -2   5     1745.72     1823.22     42.90 o 
  -1  -2   5     1990.21     2073.19     27.15 o 
   0  -2   5        1.83        8.82      1.90 o 
   1  -2   5     1390.30     1345.22     27.15 o 
   2  -2   5      638.72      673.80     14.39 o 
   3  -2   5      328.89      346.92      9.20 o 
   4  -2   5      907.67      943.58     36.94 o 
   5  -2   5      193.98      203.88     13.45 o 
   6  -2   5      296.06      335.70     27.91 o 
   7  -2   5      175.03      156.87     16.09 o 
  -9  -1   5      206.06      200.23     22.64 o 
  -8  -1   5      141.66      114.47     20.95 o 
  -7  -1   5      554.46      591.99     44.21 o 
  -6  -1   5        4.67        4.29      6.60 o 
  -5  -1   5      204.70      213.08     13.63 o 
  -4  -1   5     1565.96     1603.41     44.71 o 
  -3  -1   5        0.12        3.18      6.83 o 
  -2  -1   5     1242.35     1344.54     28.57 o 
  -1  -1   5       41.00       32.63      2.54 o 
   0  -1   5       46.88       47.32      2.07 o 
   1  -1   5     1298.95     1232.44     16.96 o 
   2  -1   5      137.72      141.95      5.29 o 
   3  -1   5      932.67      936.84     23.83 o 
   4  -1   5      119.64      120.50     22.58 o 
   5  -1   5      368.85      379.19     19.66 o 
   6  -1   5      230.68      254.05     23.75 o 
   7  -1   5        2.97        0.53      8.22 o 
  -9   0   5       98.56       65.98     43.65 o 
  -8   0   5      135.01      131.45     13.22 o 
  -7   0   5      595.47      600.23     40.49 o 
  -6   0   5       87.03       81.58     10.68 o 
  -5   0   5     1043.12     1042.98     34.59 o 
  -4   0   5      404.77      428.43     18.00 o 
  -3   0   5      194.79      206.70     14.79 o 
  -2   0   5     2815.57     2718.22     29.99 o 
  -1   0   5       20.35       31.48      6.19 o 
   0   0   5     1028.23     1054.56     20.97 o 
   1   0   5      261.45      251.28      8.98 o 
   2   0   5      150.86      158.03      9.19 o 
   3   0   5     1376.61     1353.11     46.67 o 
   4   0   5       61.26       56.89     10.66 o 
   5   0   5      196.34      183.22     17.00 o 
   6   0   5      118.34      117.56     13.81 o 
  -9   1   5        0.37       -4.90     11.29 o 
  -8   1   5      296.70      328.73     22.87 o 
  -7   1   5      314.33      349.26     26.88 o 
  -6   1   5       21.53       25.37     14.66 o 
  -5   1   5      418.51      394.42     21.33 o 
  -4   1   5       75.54       79.43      8.16 o 
  -3   1   5      933.02      929.97     21.86 o 
  -2   1   5      875.52      842.32     15.21 o 
  -1   1   5      268.66      296.40      7.89 o 
   0   1   5     2735.92     2658.17     59.99 o 
   1   1   5      827.51      820.95     39.91 o 
   2   1   5      516.57      544.64     19.18 o 
   3   1   5      416.01      436.83     20.39 o 
   4   1   5       75.91       66.99     39.75 o 
   5   1   5      256.56      281.59     25.03 o 
   6   1   5        6.44        1.95      7.99 o 
  -9   2   5      101.15       94.14     13.75 o 
  -8   2   5      207.80      232.15     21.51 o 
  -7   2   5        6.86       27.81      9.37 o 
  -6   2   5     1118.29     1137.20     51.49 o 
  -5   2   5     1040.95     1047.89     31.05 o 
  -4   2   5      579.99      617.90     20.28 o 
  -3   2   5     1033.18     1022.62     18.54 o 
  -2   2   5      199.19      211.06     10.06 o 
  -1   2   5      691.05      689.63     12.44 o 
   0   2   5      339.86      384.76     12.76 o 
   1   2   5     1836.84     1753.36     98.52 o 
   2   2   5      557.46      567.65     23.81 o 
   3   2   5        1.51       40.97     26.55 o 
   4   2   5      151.33      147.28     15.80 o 
   5   2   5      262.05      282.18     19.80 o 
  -9   3   5      333.26      318.74     24.13 o 
  -8   3   5      110.58       93.76     12.23 o 
  -7   3   5       20.34       18.86      8.96 o 
  -6   3   5      642.67      701.95     30.31 o 
  -5   3   5       36.31       31.66     10.37 o 
  -4   3   5      791.75      825.36     27.85 o 
  -3   3   5      433.79      438.04     14.32 o 
  -2   3   5      192.95      199.92      7.84 o 
  -1   3   5     1222.11     1195.98     26.12 o 
   0   3   5      361.34      383.46      9.39 o 
   1   3   5      101.79      111.66     46.54 o 
   2   3   5      279.11      300.17     23.60 o 
   3   3   5       14.67       16.69     11.93 o 
   4   3   5      223.84      222.67     51.66 o 
  -9   4   5       72.94       55.50     55.24 o 
  -8   4   5       87.30       65.72     33.57 o 
  -7   4   5      303.91      290.22     19.29 o 
  -6   4   5      315.48      312.84     17.32 o 
  -5   4   5       45.69       63.83      8.04 o 
  -4   4   5     1057.92     1082.68     25.78 o 
  -3   4   5      200.97      196.67     12.50 o 
  -2   4   5      562.49      561.92     12.42 o 
  -1   4   5      313.86      300.50      9.27 o 
   0   4   5       52.34       48.27     23.34 o 
   1   4   5      522.96      540.16     46.25 o 
   2   4   5       87.47       69.77     48.57 o 
   3   4   5       33.75       29.41     18.96 o 
   4   4   5       48.29       47.54     37.12 o 
  -8   5   5      124.97      101.90     15.10 o 
  -7   5   5      534.71      511.14     38.48 o 
  -6   5   5       20.55       24.62     10.47 o 
  -5   5   5      315.73      312.09     13.63 o 
  -4   5   5      345.11      367.62     13.03 o 
  -3   5   5      249.01      225.30     12.75 o 
  -2   5   5      670.91      678.61     36.29 o 
  -1   5   5        7.15       11.83     10.42 o 
   0   5   5      168.39      144.58     19.94 o 
   1   5   5      234.75      241.80     18.23 o 
   2   5   5       15.08        5.86     10.38 o 
   3   5   5      478.86      495.58     27.79 o 
  -7   6   5      322.65      287.97     25.10 o 
  -6   6   5       51.76       35.36     24.67 o 
  -5   6   5      390.58      381.83     26.98 o 
  -4   6   5       93.95       89.94     26.04 o 
  -3   6   5       77.64       80.14     21.81 o 
  -2   6   5      314.96      346.87     36.62 o 
  -1   6   5       21.39       11.82      9.69 o 
   0   6   5      313.87      279.13     18.12 o 
   1   6   5       69.12       60.23     34.58 o 
  -6   7   5      181.33      155.38     30.37 o 
  -5   7   5      157.80      150.43     13.82 o 
  -4   7   5       17.86       11.11      7.79 o 
  -3   7   5      228.88      228.28     20.94 o 
  -2   7   5      109.52       80.35     55.17 o 
  -1   7   5        2.83        2.77     15.46 o 
  -2 -10   6      252.37      237.87     19.60 o 
  -1 -10   6        0.50        6.38     11.50 o 
   0 -10   6      188.69      180.55     19.91 o 
   1 -10   6      223.71      222.36     33.79 o 
   2 -10   6        3.87       11.05      9.34 o 
   3 -10   6      269.60      256.86     19.12 o 
  -4  -9   6       25.30       11.69     13.89 o 
  -3  -9   6      112.79      103.01     42.87 o 
  -2  -9   6      177.17      168.16     19.90 o 
  -1  -9   6        1.27        5.78     13.28 o 
   0  -9   6      170.81      218.72     35.68 o 
   1  -9   6        7.47        7.01     15.04 o 
   2  -9   6      313.32      296.13     24.94 o 
   3  -9   6      344.48      332.36     48.57 o 
   4  -9   6       22.55       12.12     15.68 o 
  -5  -8   6      116.07       61.42     46.42 o 
  -4  -8   6       40.96       35.84     27.16 o 
  -3  -8   6      188.85      194.62     26.94 o 
  -2  -8   6      123.28      118.32     22.51 o 
  -1  -8   6      389.28      402.17     25.30 o 
   0  -8   6     1211.91     1248.27     52.79 o 
   1  -8   6       19.67       22.86     15.35 o 
   2  -8   6      388.06      409.08     27.49 o 
   3  -8   6       72.25       70.14     21.92 o 
   4  -8   6       41.31       27.41     17.83 o 
   5  -8   6      226.28      195.90     46.24 o 
  -6  -7   6      237.01      220.08     22.03 o 
  -5  -7   6       71.62       52.90     15.18 o 
  -4  -7   6      209.78      209.12     20.65 o 
  -3  -7   6      297.91      294.43     19.93 o 
  -2  -7   6       49.03       39.74     11.55 o 
  -1  -7   6      409.46      443.29     31.16 o 
   1  -7   6      647.60      651.86     59.29 o 
   2  -7   6      523.96      513.06     23.92 o 
   3  -7   6       13.58       14.85     14.60 o 
   4  -7   6      374.93      392.66     20.60 o 
   5  -7   6      248.53      270.86     23.80 o 
   6  -7   6      198.57      183.28     27.26 o 
  -7  -6   6       71.61       60.72     20.43 o 
  -6  -6   6      275.64      228.07     15.62 o 
  -5  -6   6       21.87       16.54      7.97 o 
  -4  -6   6      927.80      940.20     47.65 o 
  -3  -6   6       85.54       82.81     15.68 o 
  -2  -6   6      371.07      371.21     10.11 o 
  -1  -6   6      640.04      719.80     45.27 o 
   0  -6   6       16.02       25.64      9.59 o 
   1  -6   6      992.82     1064.23     56.13 o 
   2  -6   6       26.02       28.09      8.96 o 
   3  -6   6      396.62      380.07     27.40 o 
   4  -6   6      633.10      652.17     27.19 o 
   5  -6   6        8.97       10.11      6.47 o 
   6  -6   6      284.95      262.22     15.24 o 
  -8  -5   6        9.34       19.29     19.81 o 
  -7  -5   6      236.76      242.02     15.54 o 
  -6  -5   6        1.35        3.21      4.60 o 
  -5  -5   6       96.11       90.05     24.03 o 
  -4  -5   6      203.02      192.91     16.66 o 
  -3  -5   6        0.14        4.23      6.77 o 
  -2  -5   6     1259.78     1334.90     36.76 o 
  -1  -5   6       85.94       89.99     12.50 o 
   0  -5   6       49.16       62.41     11.58 o 
   1  -5   6      451.06      524.53     34.31 o 
   2  -5   6      767.82      737.94     39.14 o 
   3  -5   6      537.47      553.15     13.47 o 
   4  -5   6      166.16      158.17     14.16 o 
   5  -5   6      208.39      186.32     24.87 o 
  -8  -4   6       33.42       22.30     17.93 o 
  -7  -4   6      229.57      222.95     42.95 o 
  -6  -4   6       53.68       57.17     13.17 o 
  -5  -4   6      452.67      469.63     23.95 o 
  -4  -4   6      394.03      416.42     46.83 o 
  -3  -4   6      350.79      355.37     13.65 o 
  -2  -4   6     1354.50     1363.34     28.87 o 
  -1  -4   6        6.82        4.90      6.88 o 
   0  -4   6     1269.53     1268.74     51.40 o 
   1  -4   6      721.46      714.44     18.64 o 
   2  -4   6      888.33      936.30     28.04 o 
   3  -4   6     1604.65     1660.86     29.78 o 
   4  -4   6        0.25        1.53      2.46 o 
   5  -4   6      432.94      436.03     18.58 o 
  -9  -3   6       45.92       29.33     33.66 o 
  -8  -3   6      668.66      610.60     70.14 o 
  -7  -3   6      160.56      165.78     16.21 o 
  -6  -3   6      110.48      104.55     23.39 o 
  -5  -3   6      616.80      640.43     25.55 o 
  -4  -3   6       27.33       56.07     47.37 o 
  -3  -3   6      746.16      807.34     19.10 o 
  -2  -3   6      304.55      509.51     19.97 o 
  -1  -3   6      561.44      642.08     22.83 o 
   0  -3   6     2034.82     2002.75     37.60 o 
   1  -3   6        1.15        3.83      2.55 o 
   2  -3   6      683.31      707.25     14.59 o 
   3  -3   6      619.67      664.56     13.34 o 
   4  -3   6      125.82      125.89      8.57 o 
  -9  -2   6       24.75       24.17     20.99 o 
  -8  -2   6       30.32        6.40      9.44 o 
  -7  -2   6        0.33        1.63      8.57 o 
  -6  -2   6      718.69      759.66     28.18 o 
  -5  -2   6      345.87      341.30     20.86 o 
  -4  -2   6      324.99      354.94     18.42 o 
  -3  -2   6      668.25      711.41     26.86 o 
  -2  -2   6      750.78      769.48     27.69 o 
  -1  -2   6      563.34      560.81     10.96 o 
   0  -2   6      921.85      919.21     13.80 o 
   1  -2   6      654.41      668.54     10.66 o 
   2  -2   6      550.88      557.82     11.83 o 
   3  -2   6       32.73       29.64      5.03 o 
   4  -2   6      302.21      350.45     22.35 o 
   5  -2   6      177.23      205.32     14.52 o 
   6  -2   6       34.07       16.93     23.79 o 
  -9  -1   6      268.58      257.59     19.88 o 
  -8  -1   6      264.14      239.14     16.77 o 
  -7  -1   6       76.18       77.06     42.05 o 
  -6  -1   6      490.58      490.79     22.85 o 
  -5  -1   6       42.53       45.49     19.26 o 
  -4  -1   6     1403.68     1513.22     43.39 o 
  -3  -1   6      639.59      718.97     33.01 o 
  -2  -1   6     1047.97     1090.58     19.06 o 
  -1  -1   6     1868.49     1808.69     35.42 o 
   0  -1   6      126.31      122.46      3.31 o 
   1  -1   6     1315.55     1222.66     28.40 o 
   2  -1   6      679.25      670.24     26.40 o 
   3  -1   6       24.02       69.28     33.91 o 
   4  -1   6      434.96      422.17     22.54 o 
   5  -1   6      125.12      111.06     16.32 o 
   6  -1   6      185.91      172.14     14.23 o 
  -9   0   6      190.97      171.10     29.52 o 
  -8   0   6       19.47        9.55     14.02 o 
  -7   0   6      296.91      298.56     21.99 o 
  -6   0   6      559.79      592.81     27.26 o 
  -5   0   6      112.88      109.34     13.92 o 
  -4   0   6     1341.93     1308.02     40.32 o 
  -3   0   6       56.52       62.27      6.33 o 
  -2   0   6     1329.11     1277.60     22.62 o 
  -1   0   6      981.52      942.56     13.65 o 
   0   0   6      205.89      226.69      5.80 o 
   1   0   6     1151.48     1126.46     35.46 o 
   2   0   6       48.53       51.32      6.96 o 
   3   0   6      427.82      455.27     28.96 o 
   4   0   6      234.31      235.72     15.29 o 
   5   0   6       42.68       29.92     29.60 o 
  -9   1   6      163.59      154.57     17.24 o 
  -8   1   6      210.29      202.47     23.23 o 
  -7   1   6      881.22      876.35     35.14 o 
  -6   1   6       42.08       42.71     23.96 o 
  -5   1   6      618.69      655.64     30.52 o 
  -4   1   6      715.83      732.88     24.79 o 
  -3   1   6      133.25      138.80      8.59 o 
  -2   1   6     1154.36     1092.58     24.00 o 
  -1   1   6      280.83      279.48      7.38 o 
   0   1   6      245.38      315.49     40.65 o 
   1   1   6      111.10      127.18     10.34 o 
   2   1   6       12.63       13.36      7.55 o 
   3   1   6      769.10      820.70     29.43 o 
   4   1   6       16.42       12.29      8.96 o 
   5   1   6       72.28       33.34     45.13 o 
  -9   2   6       20.53       10.24     10.98 o 
  -8   2   6      257.27      267.96     25.87 o 
  -7   2   6      245.79      254.41     22.07 o 
  -6   2   6       83.02       81.86     11.22 o 
  -5   2   6      594.30      632.68     17.17 o 
  -4   2   6       53.97       54.21      6.61 o 
  -3   2   6      746.76      758.36     19.75 o 
  -2   2   6     1026.35     1030.85     25.85 o 
  -1   2   6       14.79       17.34      3.73 o 
   0   2   6     1133.27     1245.81     70.43 o 
   1   2   6      473.15      476.04     23.60 o 
   2   2   6      249.12      270.12     17.53 o 
   3   2   6      274.07      260.45     29.71 o 
   4   2   6        3.43        7.71     16.61 o 
  -9   3   6       22.74       13.93     12.52 o 
  -8   3   6      264.85      240.49     18.22 o 
  -7   3   6       45.86       35.19     15.83 o 
  -6   3   6      485.70      479.65     16.75 o 
  -5   3   6      504.80      532.59     23.32 o 
  -4   3   6      129.50      169.09     10.86 o 
  -3   3   6      577.75      593.68     21.26 o 
  -2   3   6      133.74      130.73      5.65 o 
  -1   3   6      494.37      506.28     12.03 o 
   0   3   6      456.17      453.38     39.62 o 
   1   3   6       51.42       58.42     27.20 o 
   2   3   6      211.53      217.79     45.73 o 
   3   3   6       86.77       62.80     54.87 o 
  -8   4   6      136.08      120.61     41.60 o 
  -7   4   6       17.10       17.22     12.57 o 
  -6   4   6      498.43      525.82     27.91 o 
  -5   4   6       23.36       19.03      8.24 o 
  -4   4   6      299.27      306.01     13.80 o 
  -3   4   6      175.20      189.56     11.11 o 
  -2   4   6       18.00       18.78      6.74 o 
  -1   4   6      562.61      576.66     20.99 o 
   0   4   6       93.63      101.18     15.17 o 
   1   4   6      573.36      577.30     50.13 o 
   2   4   6      315.42      310.32     24.63 o 
   3   4   6       25.83       11.25     14.33 o 
  -7   5   6      163.54      149.78     32.57 o 
  -6   5   6      282.44      290.05     18.64 o 
  -5   5   6        2.75       -1.90      6.78 o 
  -4   5   6      671.68      668.09     26.59 o 
  -3   5   6      253.76      246.41      9.18 o 
  -2   5   6      189.40      172.57     14.70 o 
  -1   5   6      324.40      313.53     51.29 o 
   0   5   6       11.14        8.73     10.47 o 
   1   5   6       75.29       53.60     43.84 o 
  -6   6   6       49.41       37.03     19.19 o 
  -5   6   6      137.84      125.03     12.01 o 
  -4   6   6      283.87      286.10     24.83 o 
  -3   6   6        0.69        6.48     11.60 o 
  -2   6   6      251.15      257.53     34.97 o 
  -1   6   6       43.24       52.81     25.43 o 
   0   6   6      116.08      110.27     18.83 o 
  -1 -10   7       67.54       43.22     35.68 o 
   0 -10   7       29.25       26.14     13.29 o 
   1 -10   7      326.33      303.02     19.90 o 
   2 -10   7      157.84      117.48     72.77 o 
  -4  -9   7      127.20       79.43     68.22 o 
  -3  -9   7       30.08       14.28     13.02 o 
  -2  -9   7      695.52      693.25     64.41 o 
  -1  -9   7       43.45       41.97     25.85 o 
   0  -9   7       92.22       81.67     39.39 o 
   1  -9   7      202.80      195.22     32.37 o 
   2  -9   7        8.35       10.73      7.73 o 
   3  -9   7      402.63      393.13     55.48 o 
   4  -9   7      156.54      189.29     23.89 o 
  -5  -8   7      122.59       76.76     55.22 o 
  -4  -8   7       19.39       19.22     24.27 o 
  -3  -8   7       59.74       49.86     36.51 o 
  -2  -8   7       74.89       66.87     66.17 o 
  -1  -8   7       59.88       58.79     30.36 o 
   0  -8   7      373.84      431.97     26.93 o 
   1  -8   7      133.78      131.20     11.33 o 
   2  -8   7      151.22      159.90     14.49 o 
   3  -8   7      504.61      530.92     40.21 o 
   4  -8   7       64.90       57.81     43.92 o 
  -6  -7   7      211.52      187.88     26.97 o 
  -5  -7   7      166.00      181.65     24.82 o 
  -4  -7   7        5.59        2.01     10.01 o 
  -3  -7   7      377.69      372.93     24.20 o 
  -2  -7   7      356.45      359.93     25.76 o 
  -1  -7   7      145.86      169.88     33.54 o 
   0  -7   7      370.42      410.89     41.87 o 
   1  -7   7       31.88       28.16     10.14 o 
   2  -7   7      669.03      682.90     26.01 o 
   3  -7   7      268.20      286.01     33.93 o 
   4  -7   7       84.58       65.92     32.36 o 
   5  -7   7      293.37      305.87     18.25 o 
  -7  -6   7       18.06        5.31     12.78 o 
  -6  -6   7       24.92       20.29     10.33 o 
  -5  -6   7      104.33       90.23     11.10 o 
  -4  -6   7      257.01      256.49     15.87 o 
  -3  -6   7      260.92      292.49     45.82 o 
  -2  -6   7        4.44        2.44     11.42 o 
  -1  -6   7      615.16      621.62     27.58 o 
   1  -6   7      136.37      143.65     11.63 o 
   2  -6   7      432.33      446.96     20.11 o 
   3  -6   7       17.78       12.10      6.76 o 
   4  -6   7      220.60      219.58     25.27 o 
   5  -6   7      217.99      211.11     15.33 o 
  -7  -5   7      105.76       99.77     14.93 o 
  -6  -5   7      594.63      558.19     39.90 o 
  -5  -5   7        1.41       27.42     16.29 o 
  -4  -5   7      677.84      666.43     44.14 o 
  -3  -5   7      247.25      283.26     19.80 o 
  -2  -5   7      273.12      290.21     16.66 o 
  -1  -5   7      876.31      901.28     39.15 o 
   0  -5   7      491.28      504.30     18.08 o 
   1  -5   7     2181.30     2298.35    114.72 o 
   2  -5   7      200.79      202.27     11.73 o 
   3  -5   7      139.02      144.83     11.82 o 
   4  -5   7      546.59      548.42     25.04 o 
  -8  -4   7        4.93        8.54     13.82 o 
  -7  -4   7      200.26      190.07     21.65 o 
  -6  -4   7       49.07       44.11     21.62 o 
  -5  -4   7      113.73      119.30     14.77 o 
  -4  -4   7      606.64      645.73     25.71 o 
  -3  -4   7        0.04        1.05      2.34 o 
  -2  -4   7     1530.71     1497.27     31.97 o 
  -1  -4   7      400.99      407.59     16.39 o 
   0  -4   7        4.38        6.85      4.44 o 
   1  -4   7      477.88      507.95     17.31 o 
   2  -4   7       52.64       65.96     15.79 o 
   3  -4   7      703.82      704.22     30.98 o 
   4  -4   7      134.79      157.25     18.65 o 
  -8  -3   7       93.03       67.35     42.48 o 
  -7  -3   7      369.49      379.09     25.00 o 
  -6  -3   7        2.45        4.77      9.69 o 
  -5  -3   7      357.10      388.12     21.84 o 
  -4  -3   7     1100.42     1177.26     70.44 o 
  -3  -3   7       57.81       87.85     14.19 o 
  -2  -3   7     1039.17     1040.23     22.91 o 
  -1  -3   7       71.08       78.40      8.22 o 
   0  -3   7      742.69      715.59     37.19 o 
   1  -3   7      356.13      350.81     17.06 o 
   2  -3   7       26.35       35.00     10.43 o 
   3  -3   7      538.33      594.56     26.64 o 
   4  -3   7       41.54       35.16      8.48 o 
  -9  -2   7       11.65       16.65     15.66 o 
  -8  -2   7      226.02      214.97     26.13 o 
  -7  -2   7      196.59      177.95     22.80 o 
  -6  -2   7      222.15      216.13     20.27 o 
  -5  -2   7      729.55      759.62     40.71 o 
  -4  -2   7      166.52      188.87     15.92 o 
  -3  -2   7     1549.58     1589.34     43.25 o 
  -2  -2   7      838.02      858.72     17.16 o 
  -1  -2   7      175.94      189.05     12.98 o 
   0  -2   7     1149.54     1206.65     27.30 o 
   1  -2   7      123.58      119.29      5.97 o 
   2  -2   7      598.39      584.06     13.78 o 
   3  -2   7      888.60      842.04     35.33 o 
   4  -2   7       96.73       96.85     15.55 o 
   5  -2   7      334.59      312.46     14.25 o 
  -9  -1   7       73.67       54.65     50.31 o 
  -8  -1   7      379.41      390.97     36.19 o 
  -7  -1   7       40.69       41.13     23.36 o 
  -6  -1   7      581.90      602.22     39.46 o 
  -5  -1   7      375.19      382.31     23.33 o 
  -4  -1   7       47.59       54.18     11.77 o 
  -3  -1   7      493.63      481.38     11.18 o 
  -2  -1   7       38.87       60.05     17.38 o 
  -1  -1   7      974.23     1002.87     27.24 o 
   0  -1   7      823.66      871.35     18.13 o 
   1  -1   7      138.06      142.66      7.66 o 
   2  -1   7      506.11      552.48     31.84 o 
   3  -1   7       12.01       13.40      6.42 o 
   4  -1   7      141.89      123.94     19.97 o 
   5  -1   7      183.84      173.37     29.91 o 
  -9   0   7      218.95      204.23     21.45 o 
  -8   0   7        4.23        7.46     12.85 o 
  -7   0   7      107.04      125.93     28.42 o 
  -6   0   7      570.61      591.56     38.16 o 
  -5   0   7       46.89       41.74     34.22 o 
  -4   0   7      932.02      973.71     29.82 o 
  -3   0   7      218.20      211.04     12.31 o 
  -2   0   7       17.55       18.00      6.97 o 
  -1   0   7      262.08      408.31     24.07 o 
   0   0   7      165.85      187.16      4.90 o 
   1   0   7      946.30      944.77     57.67 o 
   2   0   7      327.66      326.45     16.78 o 
   3   0   7       24.54       19.28     14.70 o 
   4   0   7      316.93      316.30     25.77 o 
   5   0   7      110.91       99.63     11.45 o 
  -9   1   7      214.90      206.63     32.37 o 
  -8   1   7       92.90       69.89     17.03 o 
  -7   1   7      146.18      143.31     20.43 o 
  -6   1   7      399.73      405.96     50.59 o 
  -5   1   7       54.63       85.71      9.52 o 
  -4   1   7      935.89      950.90     18.60 o 
  -3   1   7      310.71      310.65     13.33 o 
  -2   1   7     1431.17     1371.83     21.91 o 
  -1   1   7     2257.99     2084.73     31.69 o 
   0   1   7       13.20       12.18      6.74 o 
   1   1   7      589.18      613.69     44.70 o 
   2   1   7      106.72      109.24     10.61 o 
   3   1   7      181.52      185.15     18.15 o 
   4   1   7      123.41      136.60     15.97 o 
  -9   2   7      117.57       75.94     60.58 o 
  -8   2   7       83.48       72.54     18.06 o 
  -7   2   7      522.53      526.71     27.35 o 
  -6   2   7       16.47       11.10      6.61 o 
  -5   2   7      278.04      300.96     16.15 o 
  -4   2   7      725.32      745.59     28.77 o 
  -3   2   7       56.51       52.68      8.18 o 
  -2   2   7      458.98      434.77     14.08 o 
  -1   2   7       73.13       63.13      9.35 o 
   0   2   7      265.50      275.28     16.81 o 
   1   2   7      392.76      440.53     36.50 o 
   2   2   7       15.18       14.88      9.76 o 
   3   2   7      273.84      297.40     19.72 o 
  -8   3   7      180.27      161.93     41.02 o 
  -7   3   7      245.51      205.49     20.23 o 
  -6   3   7       11.26        8.51      5.78 o 
  -5   3   7      301.95      307.24     10.12 o 
  -4   3   7       82.72       78.06     18.30 o 
  -3   3   7      466.05      460.44     18.85 o 
  -2   3   7      708.88      713.52     43.65 o 
  -1   3   7       41.65       41.07     19.56 o 
   0   3   7      429.54      413.34     23.17 o 
   1   3   7       19.60       26.60     14.98 o 
   2   3   7       75.56       45.73     47.69 o 
  -8   4   7      234.92      233.59     40.02 o 
  -7   4   7      114.03       93.85     19.81 o 
  -6   4   7      435.11      475.46     26.41 o 
  -5   4   7      749.55      760.64     31.08 o 
  -4   4   7        3.49        0.58      4.56 o 
  -3   4   7      377.64      379.54     17.84 o 
  -2   4   7      144.52      139.14     14.24 o 
  -1   4   7       58.87       38.51     17.97 o 
   0   4   7      195.17      188.71     15.09 o 
   1   4   7       19.15       13.48     25.52 o 
  -6   5   7      220.38      218.32     13.97 o 
  -5   5   7        5.33        7.51      4.69 o 
  -4   5   7      233.48      225.12     15.17 o 
  -3   5   7      220.02      215.97     15.81 o 
  -2   5   7        2.82        0.77      8.31 o 
  -1   5   7      313.11      310.10     19.05 o 
   0   5   7       83.78       62.17     43.50 o 
  -3  -9   8       41.77       27.86     30.67 o 
  -2  -9   8       42.86       39.18     37.35 o 
  -1  -9   8      204.74      208.90     25.62 o 
   0  -9   8        2.48        3.41      6.87 o 
   1  -9   8      331.18      324.40     19.13 o 
   2  -9   8        3.06        5.76     10.47 o 
  -5  -8   8       45.48       26.68     26.21 o 
  -4  -8   8      399.95      410.44     48.94 o 
  -3  -8   8        0.15        8.85     18.71 o 
  -2  -8   8      478.25      546.24     41.71 o 
  -1  -8   8       63.56       55.83     38.09 o 
   0  -8   8      164.83      153.74     18.71 o 
   1  -8   8      434.49      411.39     26.40 o 
   2  -8   8       59.94       56.96     32.80 o 
   3  -8   8      216.41      205.99     17.27 o 
   4  -8   8      152.29      165.49     16.14 o 
  -6  -7   8        7.17        7.41     15.13 o 
  -5  -7   8      139.71      125.88     29.59 o 
  -4  -7   8       67.33       59.21     38.75 o 
  -3  -7   8      137.97      125.61     39.45 o 
  -2  -7   8     1085.06     1164.38     33.33 o 
  -1  -7   8        0.04        0.87      6.54 o 
   0  -7   8      325.74      346.92     20.73 o 
   1  -7   8       81.55       83.08     15.74 o 
   2  -7   8       56.37       42.68     20.50 o 
   3  -7   8      569.81      592.87     47.97 o 
   4  -7   8        9.36        3.16      5.62 o 
  -7  -6   8       56.66       51.37     36.68 o 
  -6  -6   8      140.55      120.62     21.96 o 
  -5  -6   8      230.64      208.37     17.71 o 
  -4  -6   8        0.21        3.82      7.07 o 
  -3  -6   8      396.32      425.24     32.92 o 
  -2  -6   8       27.98       22.54     11.35 o 
  -1  -6   8      721.10      783.32     49.17 o 
   0  -6   8      329.64      343.29     20.40 o 
   1  -6   8       18.28       17.92     11.39 o 
   2  -6   8      515.70      522.25     16.39 o 
   3  -6   8      313.69      306.77     19.09 o 
  -7  -5   8        0.94        2.88      8.80 o 
  -6  -5   8      222.79      230.57     64.21 o 
  -5  -5   8      161.66      156.88     14.56 o 
  -4  -5   8      300.65      296.27     28.11 o 
  -3  -5   8      429.98      478.58     33.23 o 
  -2  -5   8      547.92      572.08     23.57 o 
  -1  -5   8       98.23      104.78     14.95 o 
   0  -5   8      867.08      882.52     40.37 o 
   1  -5   8      223.74      219.93     14.01 o 
   2  -5   8      402.85      392.75     21.07 o 
   3  -5   8       31.19       32.07     16.29 o 
   4  -5   8      404.25      423.13     32.14 o 
  -8  -4   8       30.42       22.10     11.61 o 
  -7  -4   8       25.19       14.47     15.56 o 
  -6  -4   8      539.91      562.29     31.36 o 
  -5  -4   8       13.54       10.83      9.36 o 
  -4  -4   8      504.10      472.52     44.33 o 
  -3  -4   8      120.83      140.98     22.68 o 
  -2  -4   8      255.57      284.24     16.79 o 
  -1  -4   8     1130.01     1149.85     32.79 o 
   0  -4   8      120.37      118.03     10.41 o 
   1  -4   8      541.43      562.22     26.31 o 
   2  -4   8      369.10      372.70     19.40 o 
   3  -4   8       85.35       93.87     12.03 o 
   4  -4   8      212.89      184.37     17.53 o 
  -8  -3   8        0.62        2.89     15.50 o 
  -7  -3   8      260.79      265.28     26.61 o 
  -6  -3   8       20.97       21.88     16.61 o 
  -5  -3   8      189.91      184.52     45.14 o 
  -4  -3   8      615.76      603.34     64.63 o 
  -3  -3   8       58.26       51.06     10.46 o 
  -2  -3   8      658.22      715.14     11.76 o 
  -1  -3   8      494.45      498.78      8.04 o 
   0  -3   8      225.15      222.15      9.58 o 
   1  -3   8     1638.34     1451.87     65.76 o 
   2  -3   8       20.58       15.44     10.46 o 
   3  -3   8      399.85      370.37     34.27 o 
   4  -3   8      257.08      252.41     35.24 o 
  -8  -2   8       67.73       47.37     44.64 o 
  -7  -2   8      267.96      251.06     23.79 o 
  -6  -2   8      108.08       92.64     13.63 o 
  -5  -2   8      121.97      138.42     16.96 o 
  -4  -2   8      696.83      756.54     26.30 o 
  -3  -2   8      115.41      120.35      8.70 o 
  -2  -2   8     1269.51     1302.08     36.61 o 
  -1  -2   8       39.73       44.48      4.40 o 
   0  -2   8      217.33      238.51      6.27 o 
   1  -2   8      144.45      158.84     11.58 o 
   2  -2   8        8.42        7.63      5.35 o 
   3  -2   8      420.71      424.50     33.55 o 
  -8  -1   8      151.95      158.96     17.54 o 
  -7  -1   8      265.15      276.78     27.22 o 
  -6  -1   8      197.98      181.08     17.11 o 
  -5  -1   8      559.17      580.87     62.17 o 
  -4  -1   8      234.12      247.30     22.24 o 
  -3  -1   8      219.16      214.40      9.36 o 
  -2  -1   8      653.92      639.23     14.75 o 
  -1  -1   8      324.85      316.98     15.79 o 
   0  -1   8      806.53      817.02     37.99 o 
   1  -1   8      142.88      140.16     10.00 o 
   2  -1   8      272.54      285.79     13.57 o 
   3  -1   8      488.72      472.09     28.75 o 
  -8   0   8      327.11      313.76     23.80 o 
  -7   0   8       49.75       34.48     21.47 o 
  -6   0   8      332.66      353.64     27.13 o 
  -5   0   8      530.87      533.88     25.41 o 
  -4   0   8      440.69      448.42     18.05 o 
  -3   0   8     2291.17     2237.12     30.00 o 
  -2   0   8      140.13      162.74     12.02 o 
  -1   0   8      350.07      358.88     25.23 o 
   0   0   8      470.83      532.59     25.12 o 
   1   0   8       12.82       13.84      6.98 o 
   2   0   8      280.08      275.49     16.29 o 
   3   0   8        7.11        2.86      8.21 o 
  -8   1   8      107.14       99.24     13.93 o 
  -7   1   8        9.62        2.57      4.94 o 
  -6   1   8      680.26      704.75     22.98 o 
  -5   1   8       71.36       77.61      7.67 o 
  -4   1   8      112.50      112.20      9.12 o 
  -3   1   8       28.92       25.85      8.40 o 
  -2   1   8        8.16       11.30      5.12 o 
  -1   1   8      487.34      521.48     44.62 o 
   0   1   8      138.02      130.91     17.85 o 
   1   1   8      330.83      328.07     29.58 o 
   2   1   8      242.72      248.99     21.46 o 
   3   1   8       81.98       85.06     10.61 o 
  -8   2   8       37.11       26.92     15.24 o 
  -7   2   8      131.71      119.76     16.75 o 
  -6   2   8      266.80      241.23     12.57 o 
  -5   2   8       63.76       57.06      8.87 o 
  -4   2   8      952.61     1024.40     23.29 o 
  -3   2   8      345.62      344.44     12.93 o 
  -2   2   8      191.63      185.05     11.75 o 
  -1   2   8      319.15      305.35     20.99 o 
   0   2   8        0.14       -0.87      8.57 o 
   1   2   8      310.78      308.84     21.90 o 
   2   2   8       48.48       28.28     23.55 o 
  -7   3   8      491.93      507.27     24.76 o 
  -6   3   8       72.11       61.59     14.24 o 
  -5   3   8      114.21      110.26     10.55 o 
  -4   3   8      327.16      328.59     16.82 o 
  -2   3   8      449.41      414.41     24.04 o 
  -1   3   8      316.93      326.95     21.58 o 
   0   3   8       51.05       39.12     22.94 o 
   1   3   8      309.29      321.02     22.64 o 
  -6   4   8       11.77        7.01      5.81 o 
  -5   4   8      200.48      217.04     19.00 o 
  -4   4   8      129.47      112.12     35.64 o 
  -3   4   8      154.39      165.19     13.29 o 
  -2   4   8      251.76      231.85     19.33 o 
  -1   4   8       88.60       90.93     19.44 o 
   0   4   8      230.67      211.48     57.73 o 
  -4   5   8        0.35       -0.41      7.65 o 
  -2  -9   9        2.94       -0.13      9.42 o 
  -1  -9   9      198.95      217.37     23.97 o 
   0  -9   9      329.92      357.77     21.08 o 
   1  -9   9       46.93       32.33     26.64 o 
  -4  -8   9      155.31      155.14     18.39 o 
  -3  -8   9       28.67       14.83     12.31 o 
  -2  -8   9       65.14       72.76     17.49 o 
  -1  -8   9      225.83      230.90     23.82 o 
   0  -8   9        8.70        9.12      5.74 o 
   1  -8   9      506.90      524.10     41.87 o 
   2  -8   9       61.36       43.82     35.72 o 
  -5  -7   9       64.84       53.52     17.28 o 
  -4  -7   9       67.92       55.27     25.10 o 
  -3  -7   9        3.78        5.47     16.49 o 
  -2  -7   9      108.64       91.05     12.53 o 
  -1  -7   9      182.75      167.20     12.83 o 
   0  -7   9      142.38      144.10      9.63 o 
   1  -7   9      495.64      511.88     26.51 o 
   2  -7   9       18.82       20.26     16.06 o 
   3  -7   9      218.39      222.21     15.34 o 
  -6  -6   9        2.34       -5.09     13.92 o 
  -5  -6   9      103.23       68.40     49.40 o 
  -4  -6   9      688.26      652.88     57.18 o 
  -3  -6   9        2.54        1.82      6.89 o 
  -2  -6   9     1555.52     1687.72     37.47 o 
  -1  -6   9       12.59       11.89      6.76 o 
   0  -6   9      253.46      270.57     21.63 o 
   1  -6   9      236.90      232.02     10.47 o 
   2  -6   9       50.68       58.50     11.54 o 
   3  -6   9      703.03      718.30     34.06 o 
  -7  -5   9       66.21       33.58     42.48 o 
  -6  -5   9       74.30       92.67     14.03 o 
  -5  -5   9      254.25      234.87     18.40 o 
  -4  -5   9        0.28       -0.92     11.06 o 
  -3  -5   9      660.01      686.13     32.43 o 
  -2  -5   9      131.51      114.98     14.68 o 
  -1  -5   9      236.57      228.25     17.80 o 
   0  -5   9      510.50      550.48     42.71 o 
   1  -5   9       17.84       13.00      5.01 o 
   2  -5   9      232.43      199.40     15.34 o 
   3  -5   9      109.92       85.03     12.46 o 
   4  -5   9       16.70        6.32     12.52 o 
  -7  -4   9       12.86        4.23      9.43 o 
  -6  -4   9      151.01      143.57     16.20 o 
  -5  -4   9      197.90      194.52     31.45 o 
  -4  -4   9      132.26      128.65     16.59 o 
  -3  -4   9      516.79      528.03     35.91 o 
  -2  -4   9       30.56       29.22     10.67 o 
  -1  -4   9      838.76      864.36     36.86 o 
   0  -4   9      359.16      389.39     25.06 o 
   1  -4   9       87.53       79.72     11.67 o 
   2  -4   9      385.03      387.62     39.53 o 
   3  -4   9      152.38      149.17     35.01 o 
   4  -4   9      154.15      141.45     43.11 o 
  -8  -3   9      149.61      111.68     26.33 o 
  -7  -3   9        2.94       15.22     16.45 o 
  -6  -3   9      842.17      809.95     55.30 o 
  -5  -3   9       78.36       83.48     13.92 o 
  -4  -3   9      469.54      472.39     32.88 o 
  -3  -3   9      227.40      225.77     17.12 o 
  -2  -3   9        2.19        4.34      4.18 o 
  -1  -3   9      191.29      195.49     13.97 o 
   0  -3   9      163.35      162.96     11.37 o 
   1  -3   9      322.22      325.13     18.29 o 
   2  -3   9      252.42      252.99     24.05 o 
   3  -3   9       35.90       21.15     19.57 o 
  -7  -2   9      207.49      181.68     37.53 o 
  -6  -2   9      139.78      116.43     13.75 o 
  -5  -2   9       67.30       69.29     14.30 o 
  -4  -2   9      679.05      692.39     25.63 o 
  -3  -2   9        9.21        9.12      4.01 o 
  -2  -2   9      540.17      541.75     24.78 o 
  -1  -2   9      801.67      779.75     33.54 o 
   0  -2   9       13.78       14.11     16.82 o 
   1  -2   9      796.95      761.41     36.00 o 
   2  -2   9       58.07       43.44     17.33 o 
   3  -2   9       94.46       90.66     15.10 o 
  -8  -1   9       27.78       14.97     26.00 o 
  -7  -1   9      334.41      368.26     31.64 o 
  -6  -1   9        2.81        2.22      8.18 o 
  -5  -1   9      612.04      605.70     25.16 o 
  -4  -1   9      338.84      340.01     14.36 o 
  -3  -1   9       20.26       22.29      8.51 o 
  -2  -1   9      574.88      600.31     22.17 o 
  -1  -1   9       86.21       86.75     15.08 o 
   0  -1   9      220.61      227.72      8.82 o 
   1  -1   9      274.44      290.26     33.52 o 
   2  -1   9        5.81        9.39     16.58 o 
   3  -1   9      383.90      368.01     24.03 o 
  -8   0   9      176.54      161.18     17.04 o 
  -7   0   9      181.24      142.23     10.52 o 
  -6   0   9        1.38       -1.12      7.56 o 
  -5   0   9        9.82       19.09      7.81 o 
  -4   0   9      294.49      284.23     12.08 o 
  -3   0   9      113.73      133.02     20.38 o 
  -2   0   9      584.43      583.71     19.05 o 
  -1   0   9       70.24       62.11     11.18 o 
   0   0   9      339.49      357.84     27.85 o 
   1   0   9      252.59      289.77     17.89 o 
   2   0   9       63.11       48.26     37.64 o 
  -8   1   9      195.84      182.54     18.19 o 
  -7   1   9       36.11       25.31     16.85 o 
  -6   1   9      388.95      394.79     18.53 o 
  -5   1   9      915.13      973.98     38.06 o 
  -4   1   9       21.71       21.18     11.07 o 
  -3   1   9      792.65      743.43     30.16 o 
  -2   1   9      157.11      148.69     12.20 o 
  -1   1   9      193.90      182.01     11.84 o 
   0   1   9      337.16      344.84     21.94 o 
   1   1   9       76.89       55.57     35.13 o 
   2   1   9      279.48      290.89     16.90 o 
  -7   2   9        1.04        2.03      6.32 o 
  -6   2   9      286.68      285.49     11.18 o 
  -5   2   9       56.60       43.87     20.20 o 
  -4   2   9      203.61      191.11     16.10 o 
  -3   2   9      432.96      439.60     27.88 o 
  -2   2   9        5.65        3.90      5.07 o 
  -1   2   9      408.78      402.74     23.78 o 
   0   2   9       93.45      100.73     11.10 o 
   1   2   9       17.79       11.29     21.15 o 
  -6   3   9      290.92      298.15     16.72 o 
  -5   3   9        3.70       -0.02      8.09 o 
  -4   3   9      268.86      254.87     14.62 o 
  -3   3   9        4.06        4.30      8.12 o 
  -2   3   9      162.84      148.59     13.53 o 
  -1   3   9      141.12      135.20     12.53 o 
  -3  -8  10      143.18      138.39     24.39 o 
  -2  -8  10        0.11        4.33      7.17 o 
  -1  -8  10      251.17      234.43     16.10 o 
   0  -8  10      188.48      185.76     16.55 o 
   1  -8  10       56.78       50.67     35.83 o 
  -5  -7  10        7.97        6.51     12.16 o 
  -4  -7  10      969.18      901.31     45.23 o 
  -3  -7  10      174.41      179.58     22.98 o 
  -2  -7  10       12.90        8.28      8.95 o 
  -1  -7  10      231.44      238.40     22.17 o 
   0  -7  10       63.70       66.10     14.66 o 
   1  -7  10      357.17      334.79     14.41 o 
   2  -7  10       30.63       17.02     16.32 o 
  -6  -6  10       43.86       34.46     34.51 o 
  -5  -6  10       80.40       56.36     51.88 o 
  -4  -6  10        6.90       11.77     11.93 o 
  -3  -6  10       40.96       29.33     28.19 o 
  -2  -6  10      215.25      229.85     22.91 o 
  -1  -6  10      238.61      226.64     27.69 o 
   0  -6  10       51.11       46.10     12.12 o 
   1  -6  10      327.56      326.62     17.68 o 
   2  -6  10      129.40      127.82     15.35 o 
  -6  -5  10        0.26        4.65     11.31 o 
  -5  -5  10      163.94      170.62     32.28 o 
  -4  -5  10      509.90      487.82     36.08 o 
  -3  -5  10       14.36       12.16      8.53 o 
  -2  -5  10      458.37      435.95     38.86 o 
  -1  -5  10       20.33       20.83     12.82 o 
   0  -5  10      158.48      171.45      9.94 o 
   1  -5  10      431.26      399.00     38.07 o 
   2  -5  10       73.43       63.87     56.39 o 
  -7  -4  10      174.85      189.93     24.29 o 
  -6  -4  10       27.65       21.98     27.19 o 
  -5  -4  10      132.85      126.29     14.98 o 
  -4  -4  10       92.20       95.51     12.25 o 
  -3  -4  10      129.74      135.38     12.49 o 
  -2  -4  10      581.65      557.30     20.85 o 
  -1  -4  10       26.23       27.46     18.93 o 
   0  -4  10      475.25      505.01     38.51 o 
   1  -4  10       44.21       29.31     25.75 o 
   2  -4  10       99.75       90.30     40.19 o 
  -7  -3  10        0.63        8.16     10.84 o 
  -6  -3  10      227.52      249.00     25.80 o 
  -5  -3  10      235.52      245.63     22.40 o 
  -4  -3  10       45.35       30.48     14.96 o 
  -3  -3  10      780.30      798.10     23.34 o 
  -2  -3  10       63.07       58.78      9.61 o 
  -1  -3  10      566.87      480.07     38.83 o 
   0  -3  10      243.23      251.77     27.61 o 
   1  -3  10       10.02        7.43     22.25 o 
   2  -3  10      299.38      274.96     18.89 o 
  -7  -2  10        1.83        3.58      8.43 o 
  -6  -2  10      223.64      235.66     36.20 o 
  -5  -2  10       47.72       36.51     19.72 o 
  -4  -2  10      265.70      263.83     15.21 o 
  -3  -2  10      291.12      285.03     19.96 o 
  -2  -2  10        3.36        2.73      5.24 o 
  -1  -2  10      359.28      357.94     29.20 o 
   0  -2  10      163.31      141.40     14.90 o 
   1  -2  10      223.90      183.08     55.51 o 
   2  -2  10      185.44      200.17     21.63 o 
  -7  -1  10        7.52        7.12      8.91 o 
  -6  -1  10      660.04      621.97     29.19 o 
  -5  -1  10       20.76       19.82      7.88 o 
  -4  -1  10      520.58      504.64     27.01 o 
  -3  -1  10       17.42       21.87     11.78 o 
  -2  -1  10      136.08      128.46     21.48 o 
  -1  -1  10      410.89      378.20     42.81 o 
   0  -1  10        4.51       14.40     14.14 o 
   1  -1  10      428.01      404.59     41.79 o 
  -7   0  10      559.42      483.28     25.21 o 
  -6   0  10        1.65        2.67      3.99 o 
  -5   0  10      675.32      652.51     26.61 o 
  -4   0  10      375.30      387.34     18.68 o 
  -3   0  10        1.40        9.77      7.92 o 
  -2   0  10      438.20      434.23     37.20 o 
  -1   0  10       53.05       25.23     30.89 o 
   0   0  10       79.88       83.17     19.91 o 
   1   0  10       90.58       47.39     50.01 o 
  -6   1  10        2.23        1.03      5.56 o 
  -5   1  10       78.54       78.87     11.73 o 
  -4   1  10      125.32       93.05     22.63 o 
  -3   1  10      166.59      160.94     12.20 o 
  -2   1  10      253.09      251.60     21.82 o 
  -1   1  10        4.05        2.10      9.37 o 
   0   1  10      161.89      158.35     18.70 o 
  -5   2  10      101.85       98.70     13.50 o 
  -4   2  10        0.08        1.69      5.93 o 
  -3   2  10      135.24      127.12     19.03 o 
  -2   2  10      134.38      124.36     27.09 o 
  -3  -7  11      266.02      278.13     19.91 o 
  -2  -7  11        8.00        6.00      6.32 o 
  -1  -7  11      199.96      183.14     22.85 o 
   0  -7  11      352.78      390.95     38.68 o 
  -4  -6  11      258.16      232.18     31.99 o 
  -3  -6  11      118.36      114.24     13.76 o 
  -2  -6  11        2.33        5.04      7.99 o 
  -1  -6  11      385.67      410.15     40.75 o 
   0  -6  11        1.98        0.03      7.61 o 
  -5  -5  11       41.32       35.90     16.95 o 
  -4  -5  11      442.98      427.99     41.06 o 
  -3  -5  11       50.10       36.44     26.47 o 
  -2  -5  11      212.07      186.65     22.41 o 
  -1  -5  11      208.53      199.74     11.70 o 
   0  -5  11        5.07        9.49     12.78 o 
   1  -5  11      175.62      146.98     50.16 o 
  -6  -4  11       22.90       13.75     12.85 o 
  -5  -4  11      211.44      187.63     22.42 o 
  -4  -4  11      105.23      103.62     10.85 o 
  -3  -4  11      163.92      145.01     19.90 o 
  -2  -4  11      251.77      271.20     21.49 o 
  -1  -4  11       49.63       38.81     38.75 o 
   0  -4  11      207.52      212.69     19.62 o 
   1  -4  11      242.75      184.84     17.33 o 
  -6  -3  11       26.38       17.73     11.32 o 
  -5  -3  11      203.57      221.18     14.37 o 
  -4  -3  11      172.63      152.51     28.18 o 
  -3  -3  11       45.69       38.04     20.05 o 
  -2  -3  11      424.59      381.52     31.92 o 
  -1  -3  11        7.76        8.01     17.05 o 
   0  -3  11      171.13      166.29     20.84 o 
   1  -3  11      117.64      138.42     19.70 o 
  -6  -2  11      141.89      127.07     14.84 o 
  -5  -2  11       88.60       84.93     12.98 o 
  -4  -2  11        2.42        3.79      4.61 o 
  -3  -2  11      409.50      392.01     32.05 o 
  -2  -2  11       76.81       71.04     51.32 o 
  -1  -2  11      249.31      219.96     18.61 o 
   0  -2  11      267.75      247.59     39.80 o 
  -6  -1  11      222.99      231.16     19.71 o 
  -5  -1  11      103.10       96.09     18.26 o 
  -4  -1  11      136.95      135.26     25.82 o 
  -3  -1  11      271.29      245.41     19.92 o 
  -2  -1  11        9.14        8.49     14.46 o 
  -1  -1  11      109.52       99.15     16.34 o 
  -5   0  11        0.05        2.98      8.87 o 
  -4   0  11      235.54      201.25     71.52 o 
  -3   0  11       84.36       56.06     64.21 o 
  -2   0  11       82.07       73.50     15.29 o 
  -3  -4  12       52.44       34.35     39.79 o 
  -2  -4  12       56.02       41.79     31.92 o 
  -4  -3  12      205.20      173.82     22.27 o 
  -3  -3  12       19.05       15.81     19.39 o 
  -2  -3  12      241.53      239.10     49.58 o 
                                                 
